# Supplementary material for: Taxonomy of the Cryptopygus complex. III. The revision of South African species of Cryptopygus and Isotominella (Collembola, Isotomidae)
Source: Zookeys. 2020 Jul 3;945:99–127. doi: 10.3897/zookeys.945.51860 (PMC7351832; doi:10.3897/zookeys.945.51860)
Supplement: XML Treatment for Cryptopygus [file zookeys.945.51860-treatment1.xml]

<!DOCTYPE tp:taxon-treatment
  PUBLIC "-//TaxonX//DTD Taxonomic Treatment Publishing DTD v0 20100105//EN" "tax-treatment-NSO.dtd">
<tp:taxon-treatment xmlns:tp="http://www.plazi.org/taxpub"><tp:treatment-meta><kwd-group><label>Taxon classification</label><kwd><named-content xmlns:xlink="http://www.w3.org/1999/xlink" content-type="kingdom">Animalia</named-content></kwd><kwd><named-content xmlns:xlink="http://www.w3.org/1999/xlink" content-type="order">Entomobryomorpha</named-content></kwd><kwd><named-content xmlns:xlink="http://www.w3.org/1999/xlink" content-type="family">Isotomidae</named-content></kwd></kwd-group><mixed-citation publication-type="journal"><person-group><name><surname>Potapov</surname><given-names>Mikhail B.</given-names></name><name><surname>Janion-Scheepers</surname><given-names>Charlene</given-names></name><name><surname>Deharveng</surname><given-names>Louis</given-names></name></person-group><article-title>Taxonomy of the <italic><tp:taxon-name><tp:taxon-name-part taxon-name-part-type="genus" reg="Cryptopygus">Cryptopygus</tp:taxon-name-part></tp:taxon-name></italic> complex. III. The revision of South African species of <italic><tp:taxon-name><tp:taxon-name-part taxon-name-part-type="genus" reg="Cryptopygus">Cryptopygus</tp:taxon-name-part></tp:taxon-name></italic> and <italic><tp:taxon-name><tp:taxon-name-part taxon-name-part-type="genus" reg="Isotominella">Isotominella</tp:taxon-name-part></tp:taxon-name></italic> (<tp:taxon-name><tp:taxon-name-part taxon-name-part-type="order">Collembola</tp:taxon-name-part></tp:taxon-name>, <tp:taxon-name><tp:taxon-name-part taxon-name-part-type="family">Isotomidae</tp:taxon-name-part></tp:taxon-name>)</article-title><source>Zookeys</source><day>03</day><month>7</month><year>2020</year><volume>945</volume><fpage>99</fpage><lpage>127</lpage><pub-id pub-id-type="doi">10.3897/zookeys.945.51860</pub-id></mixed-citation></tp:treatment-meta><tp:nomenclature><tp:taxon-name><object-id xmlns:xlink="http://www.w3.org/1999/xlink" content-type="arpha" xlink:type="simple">E1946AF1-B164-52BE-B5BA-66F462AF9B6C</object-id>
              <tp:taxon-name-part taxon-name-part-type="genus" reg="Cryptopygus">Cryptopygus</tp:taxon-name-part>
            </tp:taxon-name><tp:taxon-authority>Willem, 1902</tp:taxon-authority></tp:nomenclature><tp:treatment-sec sec-type="type species" id="SECID0EMOAE"><title>Type species.</title><p><italic><tp:taxon-name><tp:taxon-name-part taxon-name-part-type="genus" reg="Cryptopygus">Cryptopygus</tp:taxon-name-part> <tp:taxon-name-part taxon-name-part-type="species" reg="antarcticus">antarcticus</tp:taxon-name-part></tp:taxon-name></italic> Willem, 1902.</p></tp:treatment-sec><tp:treatment-sec sec-type="diagnosis" id="SECID0E4OAE"><title>Diagnosis.</title><p>A genus of the <italic><tp:taxon-name><tp:taxon-name-part taxon-name-part-type="genus" reg="Cryptopygus">Cryptopygus</tp:taxon-name-part></tp:taxon-name></italic> complex. Medial s-chaetae in mid-tergal position from <abbrev xmlns:xlink="http://www.w3.org/1999/xlink" xlink:title="thoracic segments" id="ABBRID0EKPAE" xlink:type="simple">Th</abbrev>. II to <abbrev xmlns:xlink="http://www.w3.org/1999/xlink" xlink:title="abdominal segments" id="ABBRID0EOPAE" xlink:type="simple">Abd</abbrev>. III. Number of s-chaetae 4,3/2,2,2,3,5. Foil chaetae at the end of abdomen absent.</p></tp:treatment-sec><tp:treatment-sec sec-type="discussion" id="SECID0ESPAE"><title>Discussion.</title><p>Here we follow our simplified characterisation of the genus proposed formerly (<xref ref-type="bibr" rid="B35">Potapov et al. 2017</xref>) that is an expanded version of diagnosis of <xref ref-type="bibr" rid="B36">Rusek (2002)</xref>. The latter diagnosis offers to be within the limits of the definite number of ocelli (6+6), “<italic><tp:taxon-name><tp:taxon-name-part taxon-name-part-type="genus" reg="Cryptopygus"/><tp:taxon-name-part taxon-name-part-type="species" reg="antarcticus">antarcticus</tp:taxon-name-part></tp:taxon-name></italic>-like” furca and clavate tibiotarsal hairs. We presume a wide variation of the main characters: the mucro may be absent, bidentate or tridentate; the manubrium with or without anterior chaetae; the dens short and smooth to long and crenulated; the ocelli absent to their full set, i.e. 8+8; tenent tibiotarsal hairs clavate or pointed; number of <abbrev xmlns:xlink="http://www.w3.org/1999/xlink" xlink:title="micro s-chaeta(e) or ms-chaeta(e)" id="ABBRID0EKQAE" xlink:type="simple">ms</abbrev>-chaetae from 1,0/0,0,0 to 1,1/1,1,1; maxillary outer lobe with changeable shape of palp and number of sublobal hairs. In our view, the splitting of <italic><tp:taxon-name><tp:taxon-name-part taxon-name-part-type="genus" reg="Cryptopygus">Cryptopygus</tp:taxon-name-part></tp:taxon-name></italic> to groups, subgenera or genera will be probably necessary, but calls for preliminary morphological revisions and expanded molecular data of known species.</p><p>Species closely related to <italic><tp:taxon-name><tp:taxon-name-part taxon-name-part-type="genus" reg="Cryptopygus">C.</tp:taxon-name-part> <tp:taxon-name-part taxon-name-part-type="species" reg="antarcticus">antarcticus</tp:taxon-name-part></tp:taxon-name></italic>, i.e., belonging to <italic><tp:taxon-name><tp:taxon-name-part taxon-name-part-type="genus" reg="Cryptopygus">Cryptopygus</tp:taxon-name-part></tp:taxon-name></italic> sensu Rusek, have also been found in this study in South Africa (see below) but their status remain unsolved because of the taxonomic and molecular complexity of this group (Deharveng, 1981; <xref ref-type="bibr" rid="B39">Stevens et al. 2006</xref>; <xref ref-type="bibr" rid="B28">McGaughran et al. 2010</xref>).</p></tp:treatment-sec><ref-list><ref id="B35"><mixed-citation xmlns:xlink="http://www.w3.org/1999/xlink" xlink:type="simple"><person-group><name name-style="western"><surname>Potapov</surname><given-names>M</given-names></name><name name-style="western"><surname>Janion-Scheepers</surname><given-names>C</given-names></name><name name-style="western"><surname>Deharveng</surname><given-names>L</given-names></name></person-group> (<year>2017</year>) <article-title>Taxonomy of the <italic><tp:taxon-name><tp:taxon-name-part taxon-name-part-type="genus">Cryptopygus</tp:taxon-name-part></tp:taxon-name></italic> complex. II. Affinity of austral <italic><tp:taxon-name><tp:taxon-name-part taxon-name-part-type="genus">Cryptopygus</tp:taxon-name-part></tp:taxon-name></italic> s.s.</article-title><source>and <italic><tp:taxon-name><tp:taxon-name-part taxon-name-part-type="genus">Folsomia</tp:taxon-name-part></tp:taxon-name></italic>, with the description of two new <italic><tp:taxon-name><tp:taxon-name-part taxon-name-part-type="genus">Folsomia</tp:taxon-name-part></tp:taxon-name></italic> species (<tp:taxon-name><tp:taxon-name-part taxon-name-part-type="order">Collembola</tp:taxon-name-part></tp:taxon-name>, <tp:taxon-name><tp:taxon-name-part taxon-name-part-type="family">Isotomidae</tp:taxon-name-part></tp:taxon-name>) ZooKeys</source><volume>658</volume>: <fpage>131</fpage>–<lpage>146</lpage>. <ext-link xlink:type="simple" ext-link-type="doi" xlink:href="10.3897/zookeys.658.11227">https://doi.org/10.3897/zookeys.658.11227</ext-link></mixed-citation></ref><ref id="B36"><mixed-citation xmlns:xlink="http://www.w3.org/1999/xlink" xlink:type="simple"><person-group><name name-style="western"><surname>Rusek</surname><given-names>J</given-names></name></person-group> (<year>2002</year>) Do we have <italic><tp:taxon-name><tp:taxon-name-part taxon-name-part-type="genus">Cryptopygus</tp:taxon-name-part></tp:taxon-name></italic>-representatives in Europe? Pedobiologia 46: 302–310. <ext-link xlink:type="simple" ext-link-type="doi" xlink:href="10.1078/0031-4056-00137">https://doi.org/10.1078/0031-4056-00137</ext-link></mixed-citation></ref><ref id="B39"><mixed-citation xmlns:xlink="http://www.w3.org/1999/xlink" xlink:type="simple"><person-group><name name-style="western"><surname>Stevens</surname><given-names>MI</given-names></name><name name-style="western"><surname>Greenslade</surname><given-names>P</given-names></name><name name-style="western"><surname>Hogg</surname><given-names>ID</given-names></name><name name-style="western"><surname>Sunnucks</surname><given-names>P</given-names></name></person-group> (<year>2006</year>) Examining southern hemisphere springtails: could any have survived glaciation of Antarctica? Molecular Biology and Evolution 23: 874–882. <ext-link xlink:type="simple" ext-link-type="doi" xlink:href="10.1093/molbev/msj073">https://doi.org/10.1093/molbev/msj073</ext-link></mixed-citation></ref><ref id="B28"><mixed-citation xmlns:xlink="http://www.w3.org/1999/xlink" xlink:type="simple"><person-group><name name-style="western"><surname>McGaughran</surname><given-names>A</given-names></name><name name-style="western"><surname>Stevens</surname><given-names>MI</given-names></name><name name-style="western"><surname>Holland</surname><given-names>BR</given-names></name></person-group> (<year>2010</year>) <article-title>Biogeography of circum-Antarctic springtails.</article-title><source>Molecular Phylogenetics and Evolution</source><volume>57</volume>: <fpage>48</fpage>–<lpage>58</lpage>. <ext-link xlink:type="simple" ext-link-type="doi" xlink:href="10.1016/j.ympev.2010.06.003">https://doi.org/10.1016/j.ympev.2010.06.003</ext-link></mixed-citation></ref></ref-list></tp:taxon-treatment>
