# Supplementary material for: Taxonomy of the Cryptopygus complex. III. The revision of South African species of Cryptopygus and Isotominella (Collembola, Isotomidae)
Source: Zookeys. 2020 Jul 3;945:99–127. doi: 10.3897/zookeys.945.51860 (PMC7351832; doi:10.3897/zookeys.945.51860)
Supplement: XML Treatment for Cryptopygus bulbus [file zookeys.945.51860-treatment2.xml]

<!DOCTYPE tp:taxon-treatment
  PUBLIC "-//TaxonX//DTD Taxonomic Treatment Publishing DTD v0 20100105//EN" "tax-treatment-NSO.dtd">
<tp:taxon-treatment xmlns:tp="http://www.plazi.org/taxpub"><tp:treatment-meta><kwd-group><label>Taxon classification</label><kwd><named-content xmlns:xlink="http://www.w3.org/1999/xlink" content-type="kingdom">Animalia</named-content></kwd><kwd><named-content xmlns:xlink="http://www.w3.org/1999/xlink" content-type="order">Entomobryomorpha</named-content></kwd><kwd><named-content xmlns:xlink="http://www.w3.org/1999/xlink" content-type="family">Isotomidae</named-content></kwd></kwd-group><mixed-citation publication-type="journal"><person-group><name><surname>Potapov</surname><given-names>Mikhail B.</given-names></name><name><surname>Janion-Scheepers</surname><given-names>Charlene</given-names></name><name><surname>Deharveng</surname><given-names>Louis</given-names></name></person-group><article-title>Taxonomy of the <italic><tp:taxon-name><tp:taxon-name-part taxon-name-part-type="genus" reg="Cryptopygus">Cryptopygus</tp:taxon-name-part></tp:taxon-name></italic> complex. III. The revision of South African species of <italic><tp:taxon-name><tp:taxon-name-part taxon-name-part-type="genus" reg="Cryptopygus">Cryptopygus</tp:taxon-name-part></tp:taxon-name></italic> and <italic><tp:taxon-name><tp:taxon-name-part taxon-name-part-type="genus" reg="Isotominella">Isotominella</tp:taxon-name-part></tp:taxon-name></italic> (<tp:taxon-name><tp:taxon-name-part taxon-name-part-type="order">Collembola</tp:taxon-name-part></tp:taxon-name>, <tp:taxon-name><tp:taxon-name-part taxon-name-part-type="family">Isotomidae</tp:taxon-name-part></tp:taxon-name>)</article-title><source>Zookeys</source><day>03</day><month>7</month><year>2020</year><volume>945</volume><fpage>99</fpage><lpage>127</lpage><pub-id pub-id-type="doi">10.3897/zookeys.945.51860</pub-id></mixed-citation></tp:treatment-meta><tp:nomenclature><tp:taxon-name><object-id xmlns:xlink="http://www.w3.org/1999/xlink" content-type="arpha" xlink:type="simple">6A1D4C35-0816-55CE-BE5B-441E88A98731</object-id>
              <tp:taxon-name-part taxon-name-part-type="genus" reg="Cryptopygus">Cryptopygus</tp:taxon-name-part>
              <tp:taxon-name-part taxon-name-part-type="species" reg="bulbus">bulbus</tp:taxon-name-part>
              <object-id xmlns:xlink="http://www.w3.org/1999/xlink" content-type="zoobank" xlink:type="simple">http://zoobank.org/BBDBE2CF-1565-4A84-A15F-5E51CB5C857E</object-id>
            </tp:taxon-name><tp:taxon-status xmlns:xlink="http://www.w3.org/1999/xlink" xlink:type="simple">sp. nov.</tp:taxon-status><xref ref-type="fig" rid="F1">Figures 1</xref><xref ref-type="fig" rid="F1">, 2</xref><xref ref-type="fig" rid="F2">, 4</xref><xref ref-type="fig" rid="F3">, 6–14</xref></tp:nomenclature><tp:treatment-sec sec-type="type material" id="SECID0EJTAE"><title>Type material.</title><p>Holotype and thirteen paratypes: South Africa • Western Cape, Cederberg Wilderness Area, Wolfberg Crags; <named-content xmlns:xlink="http://www.w3.org/1999/xlink" content-type="dwc:verbatimCoordinates" xlink:type="simple"><named-content content-type="geo-json" specific-use="{&#34;type&#34;:&#34;Point&#34;,&#34;coordinates&#34;:[19.278397,-32.471507]}" id="NCID0ESTAE" xlink:type="simple">32.471507S, 19.278397E</named-content></named-content>; 19 Feb 2011; C. Janion-Scheepers leg.; litter, Tullgren extraction; RSA11_CED002, deposited at <named-content xmlns:xlink="http://www.w3.org/1999/xlink" content-type="dwc:institutional_code" xlink:type="simple">SAMC</named-content> • six paratypes on four slides and seven paratypes in ethanol; same locality • sixteen paratypes; Western Cape, Cederberg Wilderness Area; <named-content xmlns:xlink="http://www.w3.org/1999/xlink" content-type="dwc:verbatimCoordinates" xlink:type="simple"><named-content content-type="geo-json" specific-use="{&#34;type&#34;:&#34;Point&#34;,&#34;coordinates&#34;:[19.175183,-32.310167]}" id="NCID0E6TAE" xlink:type="simple">32.310167S, 19.175183E</named-content></named-content>; Oct. 2008; C. Janion-Scheepers leg.; pitfall trap; RSA08_CED001. Four paratypes deposited in ethanol at <named-content xmlns:xlink="http://www.w3.org/1999/xlink" content-type="dwc:institutional_code" xlink:type="simple">SAMC</named-content>, five paratypes on three slides deposited at <named-content xmlns:xlink="http://www.w3.org/1999/xlink" content-type="dwc:institutional_code" xlink:type="simple">SMNG</named-content>, seven paratypes on three slides at <named-content xmlns:xlink="http://www.w3.org/1999/xlink" content-type="dwc:institutional_code" xlink:type="simple">MSPU</named-content>.</p></tp:treatment-sec><tp:treatment-sec sec-type="material" id="SECID0ETUAE"><title>Other material.</title><p>South Africa • Western Cape, Mont Rochelle Nature Reserve, Franschoek; <named-content xmlns:xlink="http://www.w3.org/1999/xlink" content-type="dwc:verbatimCoordinates" xlink:type="simple"><named-content content-type="geo-json" specific-use="{&#34;type&#34;:&#34;Point&#34;,&#34;coordinates&#34;:[19.158950,-33.902967]}" id="NCID0E3UAE" xlink:type="simple">33.902967S, 19.158950E</named-content></named-content>; 06 Oct. 2008; C. Janion-Scheepers leg.; <italic><tp:taxon-name><tp:taxon-name-part taxon-name-part-type="genus" reg="Erica">Erica</tp:taxon-name-part></tp:taxon-name></italic> site with <italic><tp:taxon-name><tp:taxon-name-part taxon-name-part-type="genus" reg="Erica-Protea">Erica-Protea</tp:taxon-name-part></tp:taxon-name></italic> (<tp:taxon-name><tp:taxon-name-part taxon-name-part-type="family">Ericaceae</tp:taxon-name-part></tp:taxon-name> and <tp:taxon-name>Protacea</tp:taxon-name>) mixed litter, litter trap; MR644, MR648 • Western Cape, Kogelberg Nature Reserve; <named-content xmlns:xlink="http://www.w3.org/1999/xlink" content-type="dwc:verbatimCoordinates" xlink:type="simple"><named-content content-type="geo-json" specific-use="{&#34;type&#34;:&#34;Point&#34;,&#34;coordinates&#34;:[18.962250,-34.328083]}" id="NCID0E1VAE" xlink:type="simple">34.328083S, 18.962250E</named-content></named-content>; 29 Aug. 2008; C. Janion-Scheepers leg.; <italic><tp:taxon-name><tp:taxon-name-part taxon-name-part-type="genus" reg="Erica">Erica</tp:taxon-name-part></tp:taxon-name></italic> Site, Litter trap (K467), with <italic><tp:taxon-name><tp:taxon-name-part taxon-name-part-type="genus" reg="Galenia">Galenia</tp:taxon-name-part></tp:taxon-name></italic> litter.</p></tp:treatment-sec><tp:treatment-sec sec-type="diagnosis" id="SECID0ENWAE"><title>Diagnosis.</title><p>With a globular retractile bulb on <abbrev xmlns:xlink="http://www.w3.org/1999/xlink" xlink:title="antennal segments" id="ABBRID0ETWAE" xlink:type="simple">Ant</abbrev>. IV. Organite on <abbrev xmlns:xlink="http://www.w3.org/1999/xlink" xlink:title="antennal segments" id="ABBRID0EXWAE" xlink:type="simple">Ant</abbrev>. IV chili-like. 6+6 ocelli. Maxillary palp simple. Two sublobal hairs. Anterior side of manubrium without chaetae. Tenaculum with one chaeta.</p></tp:treatment-sec><tp:treatment-sec sec-type="description" id="SECID0E2WAE"><title>Description.</title><p>Body size 0.7–0.9 mm, habitus as in Figs <xref ref-type="fig" rid="F1">1</xref>, <xref ref-type="fig" rid="F1">2</xref>. Body with rather regular blue pigmentation, slender. <abbrev xmlns:xlink="http://www.w3.org/1999/xlink" xlink:title="abdominal segments" id="ABBRID0EJXAE" xlink:type="simple">Abd</abbrev>. V well separated from <abbrev xmlns:xlink="http://www.w3.org/1999/xlink" xlink:title="abdominal segments" id="ABBRID0ENXAE" xlink:type="simple">Abd</abbrev>. IV and fused with <abbrev xmlns:xlink="http://www.w3.org/1999/xlink" xlink:title="abdominal segments" id="ABBRID0ERXAE" xlink:type="simple">Abd</abbrev>. VI (Fig. <xref ref-type="fig" rid="F2">4</xref>). Cuticle “smooth”, with orthogonal primary granulation. Ocelli 6+6 arranged in anterior and posterior groups (Fig. <xref ref-type="fig" rid="F3">8</xref>), three in each. <abbrev xmlns:xlink="http://www.w3.org/1999/xlink" xlink:title="postantennal organ" id="ABBRID0E4XAE" xlink:type="simple">PAO</abbrev> more than twice as long as ocellus, 0.6–0.7 as long as width of <abbrev xmlns:xlink="http://www.w3.org/1999/xlink" xlink:title="antennal segments" id="ABBRID0EBYAE" xlink:type="simple">Ant</abbrev>. I and 1.0–1.3 as long as inner unguis length. Maxillary head with unmodified lamellae. Maxillary outer lobe with two sublobal hairs, maxillary palp simple. Labral formula as 2/5,5,4, edge of labrum not reduced (Fig. <xref ref-type="fig" rid="F3">7</xref>). Labium with five usual papillae (<italic>A–E</italic>) and labial formula A1B3C0D4E6, guard chaetae e7 and b4 absent, three proximal and four basomedian chaetae. Ventral side of head with 4+4 chaetae. <abbrev xmlns:xlink="http://www.w3.org/1999/xlink" xlink:title="antennal segments" id="ABBRID0ELYAE" xlink:type="simple">Ant</abbrev>. I with two ventral s-chaetae (s) and three small <abbrev xmlns:xlink="http://www.w3.org/1999/xlink" xlink:title="basal micro s-chaeta(e)" id="ABBRID0EPYAE" xlink:type="simple">bms</abbrev>, two dorsal and one ventral, <abbrev xmlns:xlink="http://www.w3.org/1999/xlink" xlink:title="antennal segments" id="ABBRID0ETYAE" xlink:type="simple">Ant</abbrev>. II with three <abbrev xmlns:xlink="http://www.w3.org/1999/xlink" xlink:title="basal micro s-chaeta(e)" id="ABBRID0EXYAE" xlink:type="simple">bms</abbrev> and one latero-distal s, <abbrev xmlns:xlink="http://www.w3.org/1999/xlink" xlink:title="antennal segments" id="ABBRID0E2YAE" xlink:type="simple">Ant</abbrev>. III with one <abbrev xmlns:xlink="http://www.w3.org/1999/xlink" xlink:title="basal micro s-chaeta(e)" id="ABBRID0E6YAE" xlink:type="simple">bms</abbrev> and five distal s (including one lateral), without additional s-chaetae. S-chaetae on <abbrev xmlns:xlink="http://www.w3.org/1999/xlink" xlink:title="antennal segments" id="ABBRID0EDZAE" xlink:type="simple">Ant</abbrev>. IV weakly differentiated. Organite long, of chili-like shape, set apart from subapical micro s-chaeta (Figs <xref ref-type="fig" rid="F3">9</xref>, <xref ref-type="fig" rid="F3">10</xref>). A globular retractile bulb embedded at tip of antennae, near pin-chaeta (Figs <xref ref-type="fig" rid="F3">9</xref>, <xref ref-type="fig" rid="F3">10</xref>).</p><fig id="F1" position="float" orientation="portrait"><object-id xmlns:xlink="http://www.w3.org/1999/xlink" content-type="doi" xlink:type="simple">10.3897/zookeys.945.51860.figures1-3</object-id><object-id xmlns:xlink="http://www.w3.org/1999/xlink" content-type="arpha" xlink:type="simple">0913A099-C580-5ACC-B6E3-82E506667965</object-id><label>Figures 1–3.</label><caption><p>Appearance and macrochaetotaxy of <italic><tp:taxon-name><tp:taxon-name-part taxon-name-part-type="genus" reg="Cryptopygus">C.</tp:taxon-name-part> <tp:taxon-name-part taxon-name-part-type="species" reg="bulbus">bulbus</tp:taxon-name-part></tp:taxon-name></italic> sp. nov., ventral (<bold>1</bold>) and lateral (<bold>2</bold>) views, and <italic><tp:taxon-name><tp:taxon-name-part taxon-name-part-type="genus" reg="Cryptopygus">C.</tp:taxon-name-part> <tp:taxon-name-part taxon-name-part-type="species" reg="abulbus">abulbus</tp:taxon-name-part></tp:taxon-name></italic> sp. nov. (<bold>3</bold>).</p></caption><graphic xmlns:xlink="http://www.w3.org/1999/xlink" xlink:href="zookeys-945-099-g001.jpg" position="float" orientation="portrait" xlink:type="simple" id="oo_428159.jpg"><uri content-type="original_file" xlink:type="simple">https://binary.pensoft.net/fig/428159</uri></graphic></fig><p>Common chaetae often slightly serrated at the posterior part of <abbrev xmlns:xlink="http://www.w3.org/1999/xlink" xlink:title="abdominal segments" id="ABBRID0EC2AE" xlink:type="simple">Abd</abbrev>. V. S-formula as 4,3/2,2,2,3,5 (s), 1,0/1,0,0 (<abbrev xmlns:xlink="http://www.w3.org/1999/xlink" xlink:title="micro s-chaeta(e) or ms-chaeta(e)" id="ABBRID0EG2AE" xlink:type="simple">ms</abbrev>) (Fig. <xref ref-type="fig" rid="F3">7</xref>). Tergal s-chaetae much shorter than common chaetae and well distinguishable (Fig. <xref ref-type="fig" rid="F2">4</xref>). Medial s-chaetae on <abbrev xmlns:xlink="http://www.w3.org/1999/xlink" xlink:title="thoracic segments" id="ABBRID0ES2AE" xlink:type="simple">Th</abbrev>. II-<abbrev xmlns:xlink="http://www.w3.org/1999/xlink" xlink:title="abdominal segments" id="ABBRID0EW2AE" xlink:type="simple">Abd</abbrev>. III situated in mid-tergal position. On <abbrev xmlns:xlink="http://www.w3.org/1999/xlink" xlink:title="abdominal segments" id="ABBRID0E12AE" xlink:type="simple">Abd</abbrev>. V, three dorsal s-chaetae (al, accp1, accp2) and two lateral ones slightly shorter (Fig. <xref ref-type="fig" rid="F3">6</xref>). Macrochaetae smooth and short, 1,1/3,3,3 in number, medial ones on <abbrev xmlns:xlink="http://www.w3.org/1999/xlink" xlink:title="abdominal segments" id="ABBRID0EC3AE" xlink:type="simple">Abd</abbrev>. VI 1.6–2.0 times longer than dens and 2.8–4.1 times longer than mucro. Foil chaetae at the tip of abdomen absent. Axial chaetotaxy as 5–6,4/3,3(4),3–4,4–6. <abbrev xmlns:xlink="http://www.w3.org/1999/xlink" xlink:title="thoracic segments" id="ABBRID0EG3AE" xlink:type="simple">Th</abbrev>. I and II without ventral chaetae, <abbrev xmlns:xlink="http://www.w3.org/1999/xlink" xlink:title="thoracic segments" id="ABBRID0EK3AE" xlink:type="simple">Th</abbrev>. III with 2+2 ventral chaetae (Fig. <xref ref-type="fig" rid="F1">1</xref>).</p><fig id="F2" position="float" orientation="portrait"><object-id xmlns:xlink="http://www.w3.org/1999/xlink" content-type="doi" xlink:type="simple">10.3897/zookeys.945.51860.figures4-5</object-id><object-id xmlns:xlink="http://www.w3.org/1999/xlink" content-type="arpha" xlink:type="simple">78980CD9-A121-5E03-92C8-94C8961021BF</object-id><label>Figures 4–5.</label><caption><p>Macrochaetotaxy and s-<abbrev xmlns:xlink="http://www.w3.org/1999/xlink" xlink:title="micro s-chaeta(e) or ms-chaeta(e)" id="ABBRID0E13AE" xlink:type="simple">ms</abbrev>-pattern of <italic><tp:taxon-name><tp:taxon-name-part taxon-name-part-type="genus" reg="Cryptopygus">C.</tp:taxon-name-part> <tp:taxon-name-part taxon-name-part-type="species" reg="bulbus">bulbus</tp:taxon-name-part></tp:taxon-name></italic> sp. nov. (<bold>4</bold>) and <italic><tp:taxon-name><tp:taxon-name-part taxon-name-part-type="genus" reg="Cryptopygus">C.</tp:taxon-name-part> <tp:taxon-name-part taxon-name-part-type="species" reg="abulbus">abulbus</tp:taxon-name-part></tp:taxon-name></italic> sp. nov. (<bold>5</bold>). Abbreviations: <abbrev xmlns:xlink="http://www.w3.org/1999/xlink" xlink:title="micro s-chaeta(e) or ms-chaeta(e)" id="ABBRID0EY4AE" xlink:type="simple">ms</abbrev><abbrev xmlns:xlink="http://www.w3.org/1999/xlink" xlink:title="micro s-chaeta(e) or ms-chaeta(e)" id="ABBRID0E34AE" xlink:type="simple">ms</abbrev>-chaeta, ss s-chaeta.</p></caption><graphic xmlns:xlink="http://www.w3.org/1999/xlink" xlink:href="zookeys-945-099-g002.jpg" position="float" orientation="portrait" xlink:type="simple" id="oo_428160.jpg"><uri content-type="original_file" xlink:type="simple">https://binary.pensoft.net/fig/428160</uri></graphic></fig><p>Unguis of normal shape, without teeth. Empodial appendage 0.5–0.7 as long as unguis. Tibiotarsi without additional chaetae on Leg I and II (21 chaetae), and with few ones on Leg III (&gt;25), adult males with short thickened spurs on tibiotarsi III (Fig. <xref ref-type="fig" rid="F3">11</xref>). Tibiotarsal tenent hairs clavate, 1,2,2 on Tibiotarsi 1,2,3. Ventral tube with 3+3 laterodistal and 4–6 posterior chaetae, anteriorly without chaetae (Fig. <xref ref-type="fig" rid="F3">12</xref>). Tenaculum with 4+4 teeth and one chaeta. Anterior furcal subcoxa with 5–7, posterior one with three chaetae. Anterior side of manubrium without chaetae, posterior side with 4+4 laterobasal and 8–10 chaetae on main part, without lateral chaetae (Figs <xref ref-type="fig" rid="F3">13</xref>, <xref ref-type="fig" rid="F3">14</xref>). Dens short, without crenulation, with one rigid and short anterior and three posterior chaetae. Mucro bidentate. Ratio manubrium : dens : mucro = 2.5–4.1 : 1.7–2.2 : 1.</p><fig id="F3" position="float" orientation="portrait"><object-id xmlns:xlink="http://www.w3.org/1999/xlink" content-type="doi" xlink:type="simple">10.3897/zookeys.945.51860.figures6-14</object-id><object-id xmlns:xlink="http://www.w3.org/1999/xlink" content-type="arpha" xlink:type="simple">FE6BA1F5-955F-51B0-AE3B-3C48E44A1062</object-id><label>Figures 6–14.</label><caption><p><italic><tp:taxon-name><tp:taxon-name-part taxon-name-part-type="genus" reg="Cryptopygus">C.</tp:taxon-name-part> <tp:taxon-name-part taxon-name-part-type="species" reg="bulbus">bulbus</tp:taxon-name-part></tp:taxon-name></italic> sp. nov. <bold>6</bold><abbrev xmlns:xlink="http://www.w3.org/1999/xlink" xlink:title="abdominal segments" id="ABBRID0EM6AE" xlink:type="simple">Abd</abbrev>. IV and fused <abbrev xmlns:xlink="http://www.w3.org/1999/xlink" xlink:title="abdominal segments" id="ABBRID0EQ6AE" xlink:type="simple">Abd</abbrev>. V and VI <bold>7</bold> labrum, lateral view <bold>8</bold> ocelli, <abbrev xmlns:xlink="http://www.w3.org/1999/xlink" xlink:title="postantennal organ" id="ABBRID0EY6AE" xlink:type="simple">PAO</abbrev> and <abbrev xmlns:xlink="http://www.w3.org/1999/xlink" xlink:title="antennal segments" id="ABBRID0E36AE" xlink:type="simple">Ant</abbrev>. I <bold>9, 10</bold> apical part of <abbrev xmlns:xlink="http://www.w3.org/1999/xlink" xlink:title="antennal segments" id="ABBRID0EDAAG" xlink:type="simple">Ant</abbrev>. IV, different views <bold>11</bold> tibiotarsus and claw of Leg III in adult male <bold>12</bold> ventral tube, ventral view <bold>13</bold> furcal area, ventral view <bold>14</bold> furca, lateral view. Abbreviations: ab apical bulb, org organit, sms subapical <abbrev xmlns:xlink="http://www.w3.org/1999/xlink" xlink:title="micro s-chaeta(e) or ms-chaeta(e)" id="ABBRID0EPAAG" xlink:type="simple">ms</abbrev>-chaeta, <abbrev xmlns:xlink="http://www.w3.org/1999/xlink" xlink:title="basal micro s-chaeta(e)" id="ABBRID0ETAAG" xlink:type="simple">bms</abbrev> basal <abbrev xmlns:xlink="http://www.w3.org/1999/xlink" xlink:title="micro s-chaeta(e) or ms-chaeta(e)" id="ABBRID0EXAAG" xlink:type="simple">ms</abbrev>-chaeta, ss s-chaeta.</p></caption><graphic xmlns:xlink="http://www.w3.org/1999/xlink" xlink:href="zookeys-945-099-g003.jpg" position="float" orientation="portrait" xlink:type="simple" id="oo_428161.jpg"><uri content-type="original_file" xlink:type="simple">https://binary.pensoft.net/fig/428161</uri></graphic></fig></tp:treatment-sec><tp:treatment-sec sec-type="etymology" id="SECID0EABAG"><title>Etymology.</title><p>The name is derived from the presence of apical bulb on <abbrev xmlns:xlink="http://www.w3.org/1999/xlink" xlink:title="antennal segments" id="ABBRID0EGBAG" xlink:type="simple">Ant</abbrev>. IV.</p></tp:treatment-sec><tp:treatment-sec sec-type="distribution" id="SECID0EKBAG"><title>Distribution and ecology.</title><p>Currently known to occur in the southern part of the Western Cape Province of South Africa, including Kogelberg, Franschoek and the Table Mountain area (Cape Town). All specimens were collected from leaf litter in indigenous vegetation.</p></tp:treatment-sec><tp:treatment-sec sec-type="discussion" id="SECID0EPBAG"><title>Discussion.</title><p>The species differs from other representatives of the <italic><tp:taxon-name><tp:taxon-name-part taxon-name-part-type="genus" reg="Cryptopygus">Cryptopygus</tp:taxon-name-part></tp:taxon-name></italic> complex, if not from all <tp:taxon-name><tp:taxon-name-part taxon-name-part-type="family">Isotomidae</tp:taxon-name-part></tp:taxon-name> of the Southern Hemisphere, by the presence of a globular bulb at tip of the antennae. The taxonomical value of this character is not fully clear. In the Northern Hemisphere several unrelated genera also possess an apical bulb which is embedded on the tip of the antennae, for example <italic><tp:taxon-name><tp:taxon-name-part taxon-name-part-type="genus" reg="Anurophorus">Anurophorus</tp:taxon-name-part></tp:taxon-name></italic> Nicolet, 1842 (most of the species), <italic><tp:taxon-name><tp:taxon-name-part taxon-name-part-type="genus" reg="Sibiracanthella">Sibiracanthella</tp:taxon-name-part></tp:taxon-name></italic> Potapov &amp; Stebaeva, 1994, <italic><tp:taxon-name><tp:taxon-name-part taxon-name-part-type="genus" reg="Tuvia">Tuvia</tp:taxon-name-part></tp:taxon-name></italic> Grinbergs, 1962 and <italic><tp:taxon-name><tp:taxon-name-part taxon-name-part-type="genus" reg="Vertagopus">Vertagopus</tp:taxon-name-part></tp:taxon-name></italic> Börner, 1906 (few species). The antennal bulb of <italic><tp:taxon-name><tp:taxon-name-part taxon-name-part-type="genus" reg="Cryptopygus">C.</tp:taxon-name-part> <tp:taxon-name-part taxon-name-part-type="species" reg="bulbus">bulbus</tp:taxon-name-part></tp:taxon-name></italic> sp. nov. is set apart from the apex, which is unlike in the aforementioned taxa. The only exception found was in specimens observed from Orangekloof (Cape Town), where the apical bulb was less developed.</p><p>For other differences of the new species from congeners see the Discussion of <italic><tp:taxon-name><tp:taxon-name-part taxon-name-part-type="genus" reg="Cryptopygus">C.</tp:taxon-name-part> <tp:taxon-name-part taxon-name-part-type="species" reg="abulbus">abulbus</tp:taxon-name-part></tp:taxon-name></italic> sp. nov.</p></tp:treatment-sec></tp:taxon-treatment>
