# Supplementary material for: Taxonomy of the Cryptopygus complex. III. The revision of South African species of Cryptopygus and Isotominella (Collembola, Isotomidae)
Source: Zookeys. 2020 Jul 3;945:99–127. doi: 10.3897/zookeys.945.51860 (PMC7351832; doi:10.3897/zookeys.945.51860)
Supplement: XML Treatment for Cryptopygus abulbus [file zookeys.945.51860-treatment3.xml]

<!DOCTYPE tp:taxon-treatment
  PUBLIC "-//TaxonX//DTD Taxonomic Treatment Publishing DTD v0 20100105//EN" "tax-treatment-NSO.dtd">
<tp:taxon-treatment xmlns:tp="http://www.plazi.org/taxpub"><tp:treatment-meta><kwd-group><label>Taxon classification</label><kwd><named-content xmlns:xlink="http://www.w3.org/1999/xlink" content-type="kingdom">Animalia</named-content></kwd><kwd><named-content xmlns:xlink="http://www.w3.org/1999/xlink" content-type="order">Entomobryomorpha</named-content></kwd><kwd><named-content xmlns:xlink="http://www.w3.org/1999/xlink" content-type="family">Isotomidae</named-content></kwd></kwd-group><mixed-citation publication-type="journal"><person-group><name><surname>Potapov</surname><given-names>Mikhail B.</given-names></name><name><surname>Janion-Scheepers</surname><given-names>Charlene</given-names></name><name><surname>Deharveng</surname><given-names>Louis</given-names></name></person-group><article-title>Taxonomy of the <italic><tp:taxon-name><tp:taxon-name-part taxon-name-part-type="genus" reg="Cryptopygus">Cryptopygus</tp:taxon-name-part></tp:taxon-name></italic> complex. III. The revision of South African species of <italic><tp:taxon-name><tp:taxon-name-part taxon-name-part-type="genus" reg="Cryptopygus">Cryptopygus</tp:taxon-name-part></tp:taxon-name></italic> and <italic><tp:taxon-name><tp:taxon-name-part taxon-name-part-type="genus" reg="Isotominella">Isotominella</tp:taxon-name-part></tp:taxon-name></italic> (<tp:taxon-name><tp:taxon-name-part taxon-name-part-type="order">Collembola</tp:taxon-name-part></tp:taxon-name>, <tp:taxon-name><tp:taxon-name-part taxon-name-part-type="family">Isotomidae</tp:taxon-name-part></tp:taxon-name>)</article-title><source>Zookeys</source><day>03</day><month>7</month><year>2020</year><volume>945</volume><fpage>99</fpage><lpage>127</lpage><pub-id pub-id-type="doi">10.3897/zookeys.945.51860</pub-id></mixed-citation></tp:treatment-meta><tp:nomenclature><tp:taxon-name><object-id xmlns:xlink="http://www.w3.org/1999/xlink" content-type="arpha" xlink:type="simple">B4A01B60-087A-5DF4-8D79-FBA0DBC37007</object-id>
              <tp:taxon-name-part taxon-name-part-type="genus" reg="Cryptopygus">Cryptopygus</tp:taxon-name-part>
              <tp:taxon-name-part taxon-name-part-type="species" reg="abulbus">abulbus</tp:taxon-name-part>
              <object-id xmlns:xlink="http://www.w3.org/1999/xlink" content-type="zoobank" xlink:type="simple">http://zoobank.org/EE9161B6-9521-407C-ADA5-1742B864573E</object-id>
            </tp:taxon-name><tp:taxon-status xmlns:xlink="http://www.w3.org/1999/xlink" xlink:type="simple">sp. nov.</tp:taxon-status><xref ref-type="fig" rid="F1">Figures 3</xref><xref ref-type="fig" rid="F2">, 5</xref><xref ref-type="fig" rid="F4">, 15–22</xref></tp:nomenclature><tp:treatment-sec sec-type="type material" id="SECID0EJFAG"><title>Type material.</title><p>Holotype and eighteen paratypes: South Africa • Western Cape, Stellenbosch, Jonkershoek Nature Reserve; <named-content xmlns:xlink="http://www.w3.org/1999/xlink" content-type="dwc:verbatimCoordinates" xlink:type="simple"><named-content content-type="geo-json" specific-use="{&#34;type&#34;:&#34;Point&#34;,&#34;coordinates&#34;:[18.955350,-33.986883]}" id="NCID0ESFAG" xlink:type="simple">33.986883S, 18.955350E</named-content></named-content>; 30 July 2009; C. Janion-Scheepers leg.; litter trap (J2_32), Holotype and eight paratypes deposited on four slides at <named-content xmlns:xlink="http://www.w3.org/1999/xlink" content-type="dwc:institutional_code" xlink:type="simple">SAMC</named-content>, four paratypes on two slides deposited at <named-content xmlns:xlink="http://www.w3.org/1999/xlink" content-type="dwc:institutional_code" xlink:type="simple">SMNG</named-content>, four paratypes on two slides deposited at <named-content xmlns:xlink="http://www.w3.org/1999/xlink" content-type="dwc:institutional_code" xlink:type="simple">MSPU</named-content>, two paratypes on one slide at <abbrev xmlns:xlink="http://www.w3.org/1999/xlink" content-type="institution" xlink:title="Muséum national d’Histoire Naturelle" id="ABBRID0EGGAG" xlink:type="simple">MNHN</abbrev>.</p></tp:treatment-sec><tp:treatment-sec sec-type="diagnosis" id="SECID0ELGAG"><title>Diagnosis.</title><p>Without globular retractile bulb on <abbrev xmlns:xlink="http://www.w3.org/1999/xlink" xlink:title="antennal segments" id="ABBRID0ERGAG" xlink:type="simple">Ant</abbrev>. IV. Organite on <abbrev xmlns:xlink="http://www.w3.org/1999/xlink" xlink:title="antennal segments" id="ABBRID0EVGAG" xlink:type="simple">Ant</abbrev>. IV chili-like. 6+6 ocelli. Maxillary palp simple. Two sublobal hairs. Anterior side of manubrium without chaetae. Tenaculum with two chaetae.</p></tp:treatment-sec><tp:treatment-sec sec-type="description" id="SECID0EZGAG"><title>Description.</title><p>Body size 0.6–0.7 mm. Body with regular blue pigmentation, slender (Fig. <xref ref-type="fig" rid="F1">3</xref>). <abbrev xmlns:xlink="http://www.w3.org/1999/xlink" xlink:title="abdominal segments" id="ABBRID0EDHAG" xlink:type="simple">Abd</abbrev>. V well separated from <abbrev xmlns:xlink="http://www.w3.org/1999/xlink" xlink:title="abdominal segments" id="ABBRID0EHHAG" xlink:type="simple">Abd</abbrev>. IV and fused with <abbrev xmlns:xlink="http://www.w3.org/1999/xlink" xlink:title="abdominal segments" id="ABBRID0ELHAG" xlink:type="simple">Abd</abbrev>. VI (Fig. <xref ref-type="fig" rid="F4">15</xref>). Cuticle with orthogonal granulation. Ocelli 6+6 arranged as three in anterior and three in posterior group (Fig. <xref ref-type="fig" rid="F4">19</xref>). <abbrev xmlns:xlink="http://www.w3.org/1999/xlink" xlink:title="postantennal organ" id="ABBRID0EXHAG" xlink:type="simple">PAO</abbrev> more than twice as long as ocellus, 0.6–0.7 as long as width of <abbrev xmlns:xlink="http://www.w3.org/1999/xlink" xlink:title="antennal segments" id="ABBRID0E2HAG" xlink:type="simple">Ant</abbrev>. I and 0.8–1.1 mm as long as inner unguis length. Maxillary outer lobe with two sublobal hairs, one individual with one sublobal hair on one side was found. Maxillary palp simple. Labral formula as 2/5,5,4. Labium with five usual papillae (<italic>A–E</italic>, Fig. <xref ref-type="fig" rid="F4">16</xref>) and labial formula as in <italic><tp:taxon-name><tp:taxon-name-part taxon-name-part-type="genus" reg="Cryptopygus">C.</tp:taxon-name-part> <tp:taxon-name-part taxon-name-part-type="species" reg="bulbus">bulbus</tp:taxon-name-part></tp:taxon-name></italic> sp. nov. Ventral side of head with 4+4 postlabial chaetae. <abbrev xmlns:xlink="http://www.w3.org/1999/xlink" xlink:title="antennal segments" id="ABBRID0EQIAG" xlink:type="simple">Ant</abbrev>. I with eleven common chaetae, two ventral s-chaetae (s) and three small basal micro s-chaetae (<abbrev xmlns:xlink="http://www.w3.org/1999/xlink" xlink:title="basal micro s-chaeta(e)" id="ABBRID0EUIAG" xlink:type="simple">bms</abbrev>), two dorsal and one ventral, <abbrev xmlns:xlink="http://www.w3.org/1999/xlink" xlink:title="antennal segments" id="ABBRID0EYIAG" xlink:type="simple">Ant</abbrev>. II with three <abbrev xmlns:xlink="http://www.w3.org/1999/xlink" xlink:title="basal micro s-chaeta(e)" id="ABBRID0E3IAG" xlink:type="simple">bms</abbrev> and one latero-distal s, <abbrev xmlns:xlink="http://www.w3.org/1999/xlink" xlink:title="antennal segments" id="ABBRID0EAJAG" xlink:type="simple">Ant</abbrev>. III with one <abbrev xmlns:xlink="http://www.w3.org/1999/xlink" xlink:title="basal micro s-chaeta(e)" id="ABBRID0EEJAG" xlink:type="simple">bms</abbrev> and five distal s (including one lateral). S-chaetae on <abbrev xmlns:xlink="http://www.w3.org/1999/xlink" xlink:title="antennal segments" id="ABBRID0EIJAG" xlink:type="simple">Ant</abbrev>. IV weakly differentiated. Organite long, of chili-like shape, set apart from subapical micro s-chaeta (Figs <xref ref-type="fig" rid="F4">17</xref>, <xref ref-type="fig" rid="F4">18</xref>). Tip of antennae without retractile bulb.</p><fig id="F4" position="float" orientation="portrait"><object-id xmlns:xlink="http://www.w3.org/1999/xlink" content-type="doi" xlink:type="simple">10.3897/zookeys.945.51860.figures15-22</object-id><object-id xmlns:xlink="http://www.w3.org/1999/xlink" content-type="arpha" xlink:type="simple">2C78FD7B-E7F9-54AD-882E-6723E4A4F9BB</object-id><label>Figures 15–22.</label><caption><p><italic><tp:taxon-name><tp:taxon-name-part taxon-name-part-type="genus" reg="Cryptopygus">C.</tp:taxon-name-part> <tp:taxon-name-part taxon-name-part-type="species" reg="abulbus">abulbus</tp:taxon-name-part></tp:taxon-name></italic> sp. nov. <bold>15</bold><abbrev xmlns:xlink="http://www.w3.org/1999/xlink" xlink:title="abdominal segments" id="ABBRID0EJKAG" xlink:type="simple">Abd</abbrev>. IV and fused <abbrev xmlns:xlink="http://www.w3.org/1999/xlink" xlink:title="abdominal segments" id="ABBRID0ENKAG" xlink:type="simple">Abd</abbrev>. V and V <bold>16</bold> labial palp <bold>17, 18</bold> apical part of <abbrev xmlns:xlink="http://www.w3.org/1999/xlink" xlink:title="antennal segments" id="ABBRID0EVKAG" xlink:type="simple">Ant</abbrev>. IV, different views <bold>19</bold> ocelli and <abbrev xmlns:xlink="http://www.w3.org/1999/xlink" xlink:title="postantennal organ" id="ABBRID0E2KAG" xlink:type="simple">PAO</abbrev><bold>20</bold> ventral tube, ventral view <bold>21</bold> furca, lateral view <bold>22</bold> furcal area, ventral view. Abbreviations: org organit, sms subapical <abbrev xmlns:xlink="http://www.w3.org/1999/xlink" xlink:title="micro s-chaeta(e) or ms-chaeta(e)" id="ABBRID0EFLAG" xlink:type="simple">ms</abbrev>-chaeta, ss s-chaeta.</p></caption><graphic xmlns:xlink="http://www.w3.org/1999/xlink" xlink:href="zookeys-945-099-g004.jpg" position="float" orientation="portrait" xlink:type="simple" id="oo_428162.jpg"><uri content-type="original_file" xlink:type="simple">https://binary.pensoft.net/fig/428162</uri></graphic></fig><p>Common chaetae slightly (under very high magnification) serrated at the posterior part of abdomen. S-formula as 4,3/2,2,2,3,5 (s), 1,0/1,0,0 (<abbrev xmlns:xlink="http://www.w3.org/1999/xlink" xlink:title="micro s-chaeta(e) or ms-chaeta(e)" id="ABBRID0EQLAG" xlink:type="simple">ms</abbrev>) (Figs <xref ref-type="fig" rid="F2">5</xref>, <xref ref-type="fig" rid="F4">15</xref>). Tergal s-chaetae much shorter than common chaetae and well distinguishable. Medial s-chaetae on <abbrev xmlns:xlink="http://www.w3.org/1999/xlink" xlink:title="thoracic segments" id="ABBRID0E3LAG" xlink:type="simple">Th</abbrev>. II-<abbrev xmlns:xlink="http://www.w3.org/1999/xlink" xlink:title="abdominal segments" id="ABBRID0EAMAG" xlink:type="simple">Abd</abbrev>. III situated in mid-tergal position. Macrochaetae smooth and short, 1,1/3,3,3 in number, medial ones on <abbrev xmlns:xlink="http://www.w3.org/1999/xlink" xlink:title="abdominal segments" id="ABBRID0EEMAG" xlink:type="simple">Abd</abbrev>. VI 1.6–2.0 times longer than dens and 2.8–4.1 times longer than mucro. Foil chaetae at the tip of abdomen absent. Axial chaetotaxy as 6–8,5/3,3,3,5–6. <abbrev xmlns:xlink="http://www.w3.org/1999/xlink" xlink:title="thoracic segments" id="ABBRID0EIMAG" xlink:type="simple">Th</abbrev>. I and II without chaetae, <abbrev xmlns:xlink="http://www.w3.org/1999/xlink" xlink:title="thoracic segments" id="ABBRID0EMMAG" xlink:type="simple">Th</abbrev>. III with 2+2 ventral chaetae.</p><p>Unguis without teeth. Empodial appendage 0.5–0.7 as in <italic><tp:taxon-name><tp:taxon-name-part taxon-name-part-type="genus" reg="Cryptopygus">C.</tp:taxon-name-part> <tp:taxon-name-part taxon-name-part-type="species" reg="bulbus">bulbus</tp:taxon-name-part></tp:taxon-name></italic> sp. nov. Tibiotarsi without additional chaetae on Leg I and II (21 chaetae), and with a few additional ones on Leg III, about 26 chaetae. Tibiotarsal tenent hairs clavate, 1,2,2 on Tibiotarsi 1,2,3. Ventral tube with 3+3 laterodistal and four posterior chaetae, anteriorly without chaetae (Fig. <xref ref-type="fig" rid="F4">20</xref>). Tenaculum with 4+4 teeth and two chaetae. Anterior furcal subcoxa with 5–7, posterior one with three chaetae. Anterior side of manubrium without chaetae, posterior side with 4+4 laterobasal and 8–9 chaetae on main part, without lateral chaetae. Dens short, without crenulation, with one rigid and short anterior and three posterior chaetae (Figs <xref ref-type="fig" rid="F4">21</xref>, <xref ref-type="fig" rid="F4">22</xref>). Mucro bidentate. Ratio manubrium : dens : mucro = 3.3–3.8 : 1.7–2.3 : 1.</p></tp:treatment-sec><tp:treatment-sec sec-type="etymology" id="SECID0EJNAG"><title>Etymology.</title><p>The name is derived from the absence of apical bulb on <abbrev xmlns:xlink="http://www.w3.org/1999/xlink" xlink:title="antennal segments" id="ABBRID0EPNAG" xlink:type="simple">Ant</abbrev>. IV to stress the difference from <italic><tp:taxon-name><tp:taxon-name-part taxon-name-part-type="genus" reg="Cryptopygus">C.</tp:taxon-name-part> <tp:taxon-name-part taxon-name-part-type="species" reg="bulbus">bulbus</tp:taxon-name-part></tp:taxon-name></italic> sp. nov.</p></tp:treatment-sec><tp:treatment-sec sec-type="distribution" id="SECID0E5NAG"><title>Distribution and ecology.</title><p>Currently known from indigenous vegetation in the Jonkershoek Nature Reserve, Stellenbosch.</p></tp:treatment-sec><tp:treatment-sec sec-type="discussion" id="SECID0EDOAG"><title>Discussion.</title><p>Unlike <italic><tp:taxon-name><tp:taxon-name-part taxon-name-part-type="genus" reg="Cryptopygus">C.</tp:taxon-name-part> <tp:taxon-name-part taxon-name-part-type="species" reg="bulbus">bulbus</tp:taxon-name-part></tp:taxon-name></italic> sp. nov., the new species has no antennal bulb. Nevertheless, the two species form a rather well-defined group differing from almost all congeners by a simple maxillary palp, two sublobal hairs, chili-shaped organite on <abbrev xmlns:xlink="http://www.w3.org/1999/xlink" xlink:title="antennal segments" id="ABBRID0EUOAG" xlink:type="simple">Ant</abbrev>. IV, and the absence of chaetae on the anterior side of the manubrium. Concerning the last character, only <italic><tp:taxon-name><tp:taxon-name-part taxon-name-part-type="genus" reg="Cryptopygus">C.</tp:taxon-name-part> <tp:taxon-name-part taxon-name-part-type="species" reg="nivicolus">nivicolus</tp:taxon-name-part></tp:taxon-name></italic> (Salmon, 1965) and <italic><tp:taxon-name><tp:taxon-name-part taxon-name-part-type="genus" reg="Cryptopygus">C.</tp:taxon-name-part> <tp:taxon-name-part taxon-name-part-type="species" reg="sverdrupi">sverdrupi</tp:taxon-name-part></tp:taxon-name></italic> Lawrence, 1978 also lack this pair of chaetae, which is common to other species of the genus. Both mentioned species are inhabitants of Antarctic polar deserts and can hardly be conspecific to <italic><tp:taxon-name><tp:taxon-name-part taxon-name-part-type="genus" reg="Cryptopygus">C.</tp:taxon-name-part> <tp:taxon-name-part taxon-name-part-type="species" reg="abulbus">abulbus</tp:taxon-name-part></tp:taxon-name></italic> sp. nov. found in dry sites in a subtropical climate. These two Antarctic species are very dark and have two clavate tenent hairs (vs. one in <italic><tp:taxon-name><tp:taxon-name-part taxon-name-part-type="genus" reg="Cryptopygus">C.</tp:taxon-name-part> <tp:taxon-name-part taxon-name-part-type="species" reg="abulbus">abulbus</tp:taxon-name-part></tp:taxon-name></italic> sp. nov.) on tibiotarsi I. In addition, <italic><tp:taxon-name><tp:taxon-name-part taxon-name-part-type="genus" reg="Cryptopygus">C.</tp:taxon-name-part> <tp:taxon-name-part taxon-name-part-type="species" reg="nivicolus">nivicolus</tp:taxon-name-part></tp:taxon-name></italic> has no mucro (vs. present in the new species) while <italic><tp:taxon-name><tp:taxon-name-part taxon-name-part-type="genus" reg="Cryptopygus">C.</tp:taxon-name-part> <tp:taxon-name-part taxon-name-part-type="species" reg="sverdrupi">sverdrupi</tp:taxon-name-part></tp:taxon-name></italic> has very small <abbrev xmlns:xlink="http://www.w3.org/1999/xlink" xlink:title="postantennal organ" id="ABBRID0E1QAG" xlink:type="simple">PAO</abbrev> (more than twice longer than ocellus in <italic><tp:taxon-name><tp:taxon-name-part taxon-name-part-type="genus" reg="Cryptopygus">C.</tp:taxon-name-part> <tp:taxon-name-part taxon-name-part-type="species" reg="abulbus">abulbus</tp:taxon-name-part></tp:taxon-name></italic> sp. nov.). Recently, <italic><tp:taxon-name><tp:taxon-name-part taxon-name-part-type="genus" reg="Gressitacantha">Gressitacantha</tp:taxon-name-part> <tp:taxon-name-part taxon-name-part-type="species" reg="terranova">terranova</tp:taxon-name-part></tp:taxon-name></italic> Wise, 1967 was moved to <italic><tp:taxon-name><tp:taxon-name-part taxon-name-part-type="genus" reg="Cryptopygus">Cryptopygus</tp:taxon-name-part></tp:taxon-name></italic> (Greenslade, 2015) adding another <italic><tp:taxon-name><tp:taxon-name-part taxon-name-part-type="genus" reg="Cryptopygus">Cryptopygus</tp:taxon-name-part></tp:taxon-name></italic> species without anterior chaetae on the manubrium. The differences between <italic><tp:taxon-name><tp:taxon-name-part taxon-name-part-type="genus" reg="Cryptopygus">C.</tp:taxon-name-part> <tp:taxon-name-part taxon-name-part-type="species" reg="abulbus">abulbus</tp:taxon-name-part></tp:taxon-name></italic> sp. nov. and <italic><tp:taxon-name><tp:taxon-name-part taxon-name-part-type="genus" reg="Cryptopygus">C.</tp:taxon-name-part> <tp:taxon-name-part taxon-name-part-type="species" reg="terranovus">terranovus</tp:taxon-name-part></tp:taxon-name></italic> are more numerous than those from <italic><tp:taxon-name><tp:taxon-name-part taxon-name-part-type="genus" reg="Cryptopygus">C.</tp:taxon-name-part> <tp:taxon-name-part taxon-name-part-type="species" reg="nivicolus">nivicolus</tp:taxon-name-part></tp:taxon-name></italic> and <italic><tp:taxon-name><tp:taxon-name-part taxon-name-part-type="genus" reg="Cryptopygus">C.</tp:taxon-name-part> <tp:taxon-name-part taxon-name-part-type="species" reg="sverdrupi">sverdrupi</tp:taxon-name-part></tp:taxon-name></italic> (in furca, arms of abdomen, length of macrochaetae, and others).</p></tp:treatment-sec><tp:treatment-sec><!--Section generated to contain objects referenced in tp:taxon-treatment.--><fig id="F1" position="float" orientation="portrait"><object-id xmlns:xlink="http://www.w3.org/1999/xlink" content-type="doi" xlink:type="simple">10.3897/zookeys.945.51860.figures1-3</object-id><object-id xmlns:xlink="http://www.w3.org/1999/xlink" content-type="arpha" xlink:type="simple">0913A099-C580-5ACC-B6E3-82E506667965</object-id><label>Figures 1–3.</label><caption><p>Appearance and macrochaetotaxy of <italic><tp:taxon-name><tp:taxon-name-part taxon-name-part-type="genus" reg="Cryptopygus">C.</tp:taxon-name-part> <tp:taxon-name-part taxon-name-part-type="species" reg="bulbus">bulbus</tp:taxon-name-part></tp:taxon-name></italic> sp. nov., ventral (<bold>1</bold>) and lateral (<bold>2</bold>) views, and <italic><tp:taxon-name><tp:taxon-name-part taxon-name-part-type="genus" reg="Cryptopygus">C.</tp:taxon-name-part> <tp:taxon-name-part taxon-name-part-type="species" reg="abulbus">abulbus</tp:taxon-name-part></tp:taxon-name></italic> sp. nov. (<bold>3</bold>).</p></caption><graphic xmlns:xlink="http://www.w3.org/1999/xlink" xlink:href="zookeys-945-099-g001.jpg" position="float" orientation="portrait" xlink:type="simple" id="oo_428159.jpg"><uri content-type="original_file" xlink:type="simple">https://binary.pensoft.net/fig/428159</uri></graphic></fig><fig id="F2" position="float" orientation="portrait"><object-id xmlns:xlink="http://www.w3.org/1999/xlink" content-type="doi" xlink:type="simple">10.3897/zookeys.945.51860.figures4-5</object-id><object-id xmlns:xlink="http://www.w3.org/1999/xlink" content-type="arpha" xlink:type="simple">78980CD9-A121-5E03-92C8-94C8961021BF</object-id><label>Figures 4–5.</label><caption><p>Macrochaetotaxy and s-<abbrev xmlns:xlink="http://www.w3.org/1999/xlink" xlink:title="micro s-chaeta(e) or ms-chaeta(e)" id="ABBRID0E13AE" xlink:type="simple">ms</abbrev>-pattern of <italic><tp:taxon-name><tp:taxon-name-part taxon-name-part-type="genus" reg="Cryptopygus">C.</tp:taxon-name-part> <tp:taxon-name-part taxon-name-part-type="species" reg="bulbus">bulbus</tp:taxon-name-part></tp:taxon-name></italic> sp. nov. (<bold>4</bold>) and <italic><tp:taxon-name><tp:taxon-name-part taxon-name-part-type="genus" reg="Cryptopygus">C.</tp:taxon-name-part> <tp:taxon-name-part taxon-name-part-type="species" reg="abulbus">abulbus</tp:taxon-name-part></tp:taxon-name></italic> sp. nov. (<bold>5</bold>). Abbreviations: <abbrev xmlns:xlink="http://www.w3.org/1999/xlink" xlink:title="micro s-chaeta(e) or ms-chaeta(e)" id="ABBRID0EY4AE" xlink:type="simple">ms</abbrev><abbrev xmlns:xlink="http://www.w3.org/1999/xlink" xlink:title="micro s-chaeta(e) or ms-chaeta(e)" id="ABBRID0E34AE" xlink:type="simple">ms</abbrev>-chaeta, ss s-chaeta.</p></caption><graphic xmlns:xlink="http://www.w3.org/1999/xlink" xlink:href="zookeys-945-099-g002.jpg" position="float" orientation="portrait" xlink:type="simple" id="oo_428160.jpg"><uri content-type="original_file" xlink:type="simple">https://binary.pensoft.net/fig/428160</uri></graphic></fig></tp:treatment-sec></tp:taxon-treatment>
