# Supplementary material for: Taxonomy of the Cryptopygus complex. III. The revision of South African species of Cryptopygus and Isotominella (Collembola, Isotomidae)
Source: Zookeys. 2020 Jul 3;945:99–127. doi: 10.3897/zookeys.945.51860 (PMC7351832; doi:10.3897/zookeys.945.51860)
Supplement: XML Treatment for Cryptopygus postantennalis [file zookeys.945.51860-treatment4.xml]

<!DOCTYPE tp:taxon-treatment
  PUBLIC "-//TaxonX//DTD Taxonomic Treatment Publishing DTD v0 20100105//EN" "tax-treatment-NSO.dtd">
<tp:taxon-treatment xmlns:tp="http://www.plazi.org/taxpub"><tp:treatment-meta><kwd-group><label>Taxon classification</label><kwd><named-content xmlns:xlink="http://www.w3.org/1999/xlink" content-type="kingdom">Animalia</named-content></kwd><kwd><named-content xmlns:xlink="http://www.w3.org/1999/xlink" content-type="order">Entomobryomorpha</named-content></kwd><kwd><named-content xmlns:xlink="http://www.w3.org/1999/xlink" content-type="family">Isotomidae</named-content></kwd></kwd-group><mixed-citation publication-type="journal"><person-group><name><surname>Potapov</surname><given-names>Mikhail B.</given-names></name><name><surname>Janion-Scheepers</surname><given-names>Charlene</given-names></name><name><surname>Deharveng</surname><given-names>Louis</given-names></name></person-group><article-title>Taxonomy of the <italic><tp:taxon-name><tp:taxon-name-part taxon-name-part-type="genus" reg="Cryptopygus">Cryptopygus</tp:taxon-name-part></tp:taxon-name></italic> complex. III. The revision of South African species of <italic><tp:taxon-name><tp:taxon-name-part taxon-name-part-type="genus" reg="Cryptopygus">Cryptopygus</tp:taxon-name-part></tp:taxon-name></italic> and <italic><tp:taxon-name><tp:taxon-name-part taxon-name-part-type="genus" reg="Isotominella">Isotominella</tp:taxon-name-part></tp:taxon-name></italic> (<tp:taxon-name><tp:taxon-name-part taxon-name-part-type="order">Collembola</tp:taxon-name-part></tp:taxon-name>, <tp:taxon-name><tp:taxon-name-part taxon-name-part-type="family">Isotomidae</tp:taxon-name-part></tp:taxon-name>)</article-title><source>Zookeys</source><day>03</day><month>7</month><year>2020</year><volume>945</volume><fpage>99</fpage><lpage>127</lpage><pub-id pub-id-type="doi">10.3897/zookeys.945.51860</pub-id></mixed-citation></tp:treatment-meta><tp:nomenclature><tp:taxon-name><object-id xmlns:xlink="http://www.w3.org/1999/xlink" content-type="arpha" xlink:type="simple">313FA9A9-4DBF-54E9-AEAE-9133ED788E1B</object-id>
              <tp:taxon-name-part taxon-name-part-type="genus" reg="Cryptopygus">Cryptopygus</tp:taxon-name-part>
              <tp:taxon-name-part taxon-name-part-type="species" reg="postantennalis">postantennalis</tp:taxon-name-part>
              <object-id xmlns:xlink="http://www.w3.org/1999/xlink" content-type="zoobank" xlink:type="simple">http://zoobank.org/B6CDC3CA-C778-4B6B-A5EF-BE57FE61F6D6</object-id>
            </tp:taxon-name><tp:taxon-status xmlns:xlink="http://www.w3.org/1999/xlink" xlink:type="simple">sp. nov.</tp:taxon-status><xref ref-type="fig" rid="F5">Figures 23</xref><xref ref-type="fig" rid="F6">, 26–31</xref></tp:nomenclature><tp:treatment-sec sec-type="type material" id="SECID0E5UAG"><title>Type material.</title><p>Holotype and three paratype: South Africa • Western Cape, Kogelberg Biosphere Reserve; <named-content xmlns:xlink="http://www.w3.org/1999/xlink" content-type="dwc:verbatimCoordinates" xlink:type="simple"><named-content content-type="geo-json" specific-use="{&#34;type&#34;:&#34;Point&#34;,&#34;coordinates&#34;:[18.950900,-34.332650]}" id="NCID0EHVAG" xlink:type="simple">34.332650S, 18.950900E</named-content></named-content>; 04 Oct. 2011; C. Janion-Scheepers leg.; Afromontane forest, litter/wood, Tullgren-Berlese extraction; RSA11_KOG007. Deposited on two slides at <named-content xmlns:xlink="http://www.w3.org/1999/xlink" content-type="dwc:institutional_code" xlink:type="simple">SAMC</named-content>.</p></tp:treatment-sec><tp:treatment-sec sec-type="material" id="SECID0ERVAG"><title>Other material.</title><p>South Africa • Western Cape, Haarwegskloof, Swellendam; 34.335968S, 20.325094E; 18 July 2017; O. Cowan leg. Deposited at <named-content xmlns:xlink="http://www.w3.org/1999/xlink" content-type="dwc:institutional_code" xlink:type="simple">MSPU</named-content>.</p></tp:treatment-sec><tp:treatment-sec sec-type="diagnosis" id="SECID0E3VAG"><title>Diagnosis.</title><p>1+1 ocelli. <abbrev xmlns:xlink="http://www.w3.org/1999/xlink" xlink:title="postantennal organ" id="ABBRID0ECWAG" xlink:type="simple">PAO</abbrev> very long and slender, with large inner denticles. MS-formula 1,0/0,0,1 (<abbrev xmlns:xlink="http://www.w3.org/1999/xlink" xlink:title="micro s-chaeta(e) or ms-chaeta(e)" id="ABBRID0EGWAG" xlink:type="simple">ms</abbrev>). All s-chaetae of <abbrev xmlns:xlink="http://www.w3.org/1999/xlink" xlink:title="abdominal segments" id="ABBRID0EKWAG" xlink:type="simple">Abd</abbrev>. V in one dorsal group. Anterior side of manubrium with 1+1 chaetae. Dens of medium length. Mucro tridentate.</p></tp:treatment-sec><tp:treatment-sec sec-type="description" id="SECID0EOWAG"><title>Description.</title><p>Body size 0.8 mm (only one adult female could be measured). Body mostly white, slender, with rare, scattered pigmentation and a distinct black eyespot (Fig. <xref ref-type="fig" rid="F5">23</xref>). <abbrev xmlns:xlink="http://www.w3.org/1999/xlink" xlink:title="abdominal segments" id="ABBRID0EYWAG" xlink:type="simple">Abd</abbrev>. V well separated from <abbrev xmlns:xlink="http://www.w3.org/1999/xlink" xlink:title="abdominal segments" id="ABBRID0E3WAG" xlink:type="simple">Abd</abbrev>. IV and fused with <abbrev xmlns:xlink="http://www.w3.org/1999/xlink" xlink:title="abdominal segments" id="ABBRID0EAXAG" xlink:type="simple">Abd</abbrev>. VI (Fig. <xref ref-type="fig" rid="F6">31</xref>). Cuticle with orthogonal and hexagonal granulation. One rudimentary ocellus, with a concentration of pigmentation. <abbrev xmlns:xlink="http://www.w3.org/1999/xlink" xlink:title="postantennal organ" id="ABBRID0EIXAG" xlink:type="simple">PAO</abbrev> very long and slender (Fig. <xref ref-type="fig" rid="F6">27</xref>), at least five times as long as ocellus, twice as long as width of <abbrev xmlns:xlink="http://www.w3.org/1999/xlink" xlink:title="antennal segments" id="ABBRID0EQXAG" xlink:type="simple">Ant</abbrev>. I and 2.8 as long as inner unguis length. <abbrev xmlns:xlink="http://www.w3.org/1999/xlink" xlink:title="postantennal organ" id="ABBRID0EUXAG" xlink:type="simple">PAO</abbrev> constricted, with large “inner denticles”. Maxillary head with unmodified lamellae. Maxillary outer lobe with four sublobal hairs, maxillary palp bifurcate. Labral formula as 4/5,5,4, edge of labrum not reduced. Labium with five usual papillae (<italic>A–E</italic>), guard chaetae e7 present, three proximal and four basomedian chaetae. Ventral side of head with 4+4 chaetae. <abbrev xmlns:xlink="http://www.w3.org/1999/xlink" xlink:title="antennal segments" id="ABBRID0E1XAG" xlink:type="simple">Ant</abbrev>. I with two ventral s-chaetae (s), distal one much shorter than proximal one, and three basal micro s-chaetae (<abbrev xmlns:xlink="http://www.w3.org/1999/xlink" xlink:title="basal micro s-chaeta(e)" id="ABBRID0E5XAG" xlink:type="simple">bms</abbrev>), of which a long dorsal one (Fig. <xref ref-type="fig" rid="F6">28</xref>), <abbrev xmlns:xlink="http://www.w3.org/1999/xlink" xlink:title="antennal segments" id="ABBRID0EGYAG" xlink:type="simple">Ant</abbrev>. II with three <abbrev xmlns:xlink="http://www.w3.org/1999/xlink" xlink:title="basal micro s-chaeta(e)" id="ABBRID0EKYAG" xlink:type="simple">bms</abbrev> and one latero-distal s, <abbrev xmlns:xlink="http://www.w3.org/1999/xlink" xlink:title="antennal segments" id="ABBRID0EOYAG" xlink:type="simple">Ant</abbrev>. III with one <abbrev xmlns:xlink="http://www.w3.org/1999/xlink" xlink:title="basal micro s-chaeta(e)" id="ABBRID0ESYAG" xlink:type="simple">bms</abbrev> and five distal s (including one lateral), without additional s-chaetae. S-chaetae on <abbrev xmlns:xlink="http://www.w3.org/1999/xlink" xlink:title="antennal segments" id="ABBRID0EWYAG" xlink:type="simple">Ant</abbrev>. IV weakly differentiated. Organite hook-like, close to subapical micro s-chaeta, which is long and bent (Fig. <xref ref-type="fig" rid="F6">29</xref>).</p><fig id="F5" position="float" orientation="portrait"><object-id xmlns:xlink="http://www.w3.org/1999/xlink" content-type="doi" xlink:type="simple">10.3897/zookeys.945.51860.figures23-25</object-id><object-id xmlns:xlink="http://www.w3.org/1999/xlink" content-type="arpha" xlink:type="simple">722D6360-5228-59A8-892C-EEC2B0CBD436</object-id><label>Figures 23–25.</label><caption><p>Appearance and macrochaetotaxy of <italic><tp:taxon-name><tp:taxon-name-part taxon-name-part-type="genus" reg="Cryptopygus">C.</tp:taxon-name-part> <tp:taxon-name-part taxon-name-part-type="species" reg="postantennalis">postantennalis</tp:taxon-name-part></tp:taxon-name></italic> sp. nov. (<bold>23</bold>), <italic><tp:taxon-name><tp:taxon-name-part taxon-name-part-type="genus" reg="Cryptopygus">C.</tp:taxon-name-part> <tp:taxon-name-part taxon-name-part-type="species" reg="inflatus">inflatus</tp:taxon-name-part></tp:taxon-name></italic> sp. nov. (<bold>24</bold>), and <italic><tp:taxon-name><tp:taxon-name-part taxon-name-part-type="genus" reg="Cryptopygus">C.</tp:taxon-name-part> <tp:taxon-name-part taxon-name-part-type="species" reg="longisensillus">longisensillus</tp:taxon-name-part></tp:taxon-name></italic> sp. nov. (<bold>25</bold>).</p></caption><graphic xmlns:xlink="http://www.w3.org/1999/xlink" xlink:href="zookeys-945-099-g005.jpg" position="float" orientation="portrait" xlink:type="simple" id="oo_428163.jpg"><uri content-type="original_file" xlink:type="simple">https://binary.pensoft.net/fig/428163</uri></graphic></fig><p>Common chaetae often slightly serrated at the posterior part of <abbrev xmlns:xlink="http://www.w3.org/1999/xlink" xlink:title="abdominal segments" id="ABBRID0EU1AG" xlink:type="simple">Abd</abbrev>. V. S-formula as 4,3/2,2,2,3,5(6?) (s), 1,0/0,0,1 (<abbrev xmlns:xlink="http://www.w3.org/1999/xlink" xlink:title="micro s-chaeta(e) or ms-chaeta(e)" id="ABBRID0EY1AG" xlink:type="simple">ms</abbrev>) (Fig. <xref ref-type="fig" rid="F6">26</xref>). Ms on <abbrev xmlns:xlink="http://www.w3.org/1999/xlink" xlink:title="abdominal segments" id="ABBRID0EA2AG" xlink:type="simple">Abd</abbrev>. III as large as s-chaetae. Tergal s-chaetae much shorter than common chaetae and well distinguishable. Medial s-chaetae on <abbrev xmlns:xlink="http://www.w3.org/1999/xlink" xlink:title="thoracic segments" id="ABBRID0EE2AG" xlink:type="simple">Th</abbrev>. II-<abbrev xmlns:xlink="http://www.w3.org/1999/xlink" xlink:title="abdominal segments" id="ABBRID0EI2AG" xlink:type="simple">Abd</abbrev>. III situated in mid-tergal position. On <abbrev xmlns:xlink="http://www.w3.org/1999/xlink" xlink:title="abdominal segments" id="ABBRID0EM2AG" xlink:type="simple">Abd</abbrev>. V, three dorsal s-chaetae (triplet: al, accp1, accp2) short. Two lateral s-chaetae long, migrated to dorsal side and integrated to dorsal triplet (Fig. <xref ref-type="fig" rid="F6">31</xref>). One additional thin chaeta of unclear nature present on lateral side of <abbrev xmlns:xlink="http://www.w3.org/1999/xlink" xlink:title="abdominal segments" id="ABBRID0EU2AG" xlink:type="simple">Abd</abbrev>. V (notated as “ss?” in Fig. <xref ref-type="fig" rid="F6">31</xref> and not shown in Fig. <xref ref-type="fig" rid="F6">26</xref>). Macrochaetae smooth and long, 1,1/3,3,3 in number, medial ones on <abbrev xmlns:xlink="http://www.w3.org/1999/xlink" xlink:title="abdominal segments" id="ABBRID0EA3AG" xlink:type="simple">Abd</abbrev>. VI more or less the same length as the dens and 3.8 times longer than mucro. Foil chaetae at the tip of abdomen absent. Axial chaetotaxy for abdomen 4–5,4–5,4–5, ca. 8 (difficult to observe in most individuals). All thoracic segments without ventral chaetae.</p><p>Unguis of normal shape, without teeth. Empodial appendage 0.5–0.6 as long as unguis. All tibiotarsi with additional chaetae: 2–3 chaetae on Legs I and II, and about five on Leg III. Tibiotarsal tenent hairs not clavate. Ventral tube with 3+3 laterodistal and 5–6 posterior chaetae, anteriorly without chaetae. Tenaculum with 4+4 teeth and two chaetae. Anterior furcal subcoxa with ten, posterior one with five chaetae (from one individual we could observe). Anterior side of manubrium with 1+1 chaetae. Dens of medium length, with crenulation, with 12 anterior and five posterior chaetae (Fig. <xref ref-type="fig" rid="F6">30</xref>). Mucro tridentate. Ratio manubrium : dens : mucro = 2.7–3.0 : 3.6–3.9 : 1.</p><fig id="F6" position="float" orientation="portrait"><object-id xmlns:xlink="http://www.w3.org/1999/xlink" content-type="doi" xlink:type="simple">10.3897/zookeys.945.51860.figures26-31</object-id><object-id xmlns:xlink="http://www.w3.org/1999/xlink" content-type="arpha" xlink:type="simple">F518CBE7-4473-5E67-8F17-958C9DCC642C</object-id><label>Figures 26–31.</label><caption><p><italic><tp:taxon-name><tp:taxon-name-part taxon-name-part-type="genus" reg="Cryptopygus">C.</tp:taxon-name-part> <tp:taxon-name-part taxon-name-part-type="species" reg="postantennalis">postantennalis</tp:taxon-name-part></tp:taxon-name></italic> sp. nov. <bold>26</bold> macrochaetotaxy and s-<abbrev xmlns:xlink="http://www.w3.org/1999/xlink" xlink:title="micro s-chaeta(e) or ms-chaeta(e)" id="ABBRID0E63AG" xlink:type="simple">ms</abbrev>-pattern <bold>27</bold><abbrev xmlns:xlink="http://www.w3.org/1999/xlink" xlink:title="postantennal organ" id="ABBRID0EF4AG" xlink:type="simple">PAO</abbrev> and eye area <bold>28</bold><abbrev xmlns:xlink="http://www.w3.org/1999/xlink" xlink:title="antennal segments" id="ABBRID0EL4AG" xlink:type="simple">Ant</abbrev>. I <bold>29</bold> apical part of <abbrev xmlns:xlink="http://www.w3.org/1999/xlink" xlink:title="antennal segments" id="ABBRID0ER4AG" xlink:type="simple">Ant</abbrev>. IV <bold>30</bold> dens, lateral view <bold>31</bold><abbrev xmlns:xlink="http://www.w3.org/1999/xlink" xlink:title="abdominal segments" id="ABBRID0EZ4AG" xlink:type="simple">Abd</abbrev>. IV and V. Abbreviations: org organit, sms subapical <abbrev xmlns:xlink="http://www.w3.org/1999/xlink" xlink:title="micro s-chaeta(e) or ms-chaeta(e)" id="ABBRID0E44AG" xlink:type="simple">ms</abbrev>-chaeta, ss s-chaeta, <abbrev xmlns:xlink="http://www.w3.org/1999/xlink" xlink:title="basal micro s-chaeta(e)" id="ABBRID0EB5AG" xlink:type="simple">bms</abbrev> basal <abbrev xmlns:xlink="http://www.w3.org/1999/xlink" xlink:title="micro s-chaeta(e) or ms-chaeta(e)" id="ABBRID0EF5AG" xlink:type="simple">ms</abbrev>-chaeta, <abbrev xmlns:xlink="http://www.w3.org/1999/xlink" xlink:title="micro s-chaeta(e) or ms-chaeta(e)" id="ABBRID0EJ5AG" xlink:type="simple">ms</abbrev><abbrev xmlns:xlink="http://www.w3.org/1999/xlink" xlink:title="micro s-chaeta(e) or ms-chaeta(e)" id="ABBRID0EN5AG" xlink:type="simple">ms</abbrev>-chaeta.</p></caption><graphic xmlns:xlink="http://www.w3.org/1999/xlink" xlink:href="zookeys-945-099-g006.jpg" position="float" orientation="portrait" xlink:type="simple" id="oo_428164.jpg"><uri content-type="original_file" xlink:type="simple">https://binary.pensoft.net/fig/428164</uri></graphic></fig></tp:treatment-sec><tp:treatment-sec sec-type="etymology" id="SECID0EW5AG"><title>Etymology.</title><p>The species is named after its remarkable <abbrev xmlns:xlink="http://www.w3.org/1999/xlink" xlink:title="postantennal organ" id="ABBRID0E35AG" xlink:type="simple">PAO</abbrev>.</p></tp:treatment-sec><tp:treatment-sec sec-type="distribution" id="SECID0EA6AG"><title>Distribution and ecology.</title><p>Known only from type locality and Swellendam, from indigenous vegetation (fynbos and Afromontane forest).</p></tp:treatment-sec><tp:treatment-sec sec-type="discussion" id="SECID0EF6AG"><title>Discussion.</title><p>The new species has a unique <abbrev xmlns:xlink="http://www.w3.org/1999/xlink" xlink:title="postantennal organ" id="ABBRID0EL6AG" xlink:type="simple">PAO</abbrev> with large inner denticles visible at any magnification. All s-chaetae of <abbrev xmlns:xlink="http://www.w3.org/1999/xlink" xlink:title="abdominal segments" id="ABBRID0EP6AG" xlink:type="simple">Abd</abbrev>. V (al, accp1, accp2, accp3, accp4) are in one dorsal group, while in other species of <italic><tp:taxon-name><tp:taxon-name-part taxon-name-part-type="genus" reg="Cryptopygus">Cryptopygus</tp:taxon-name-part></tp:taxon-name></italic> the triplet ‘al+accp1+accp2’ and duplet ‘accp3+accp4’ are placed in dorsal and lateral positions, respectively. The <abbrev xmlns:xlink="http://www.w3.org/1999/xlink" xlink:title="micro s-chaeta(e) or ms-chaeta(e)" id="ABBRID0E16AG" xlink:type="simple">ms</abbrev>-formula 1,0/0,0,1 (vs. 1,1/1,1,1 or 1,0,1,0,0) is also unique.</p></tp:treatment-sec></tp:taxon-treatment>
