# Supplementary material for: Taxonomy of the Cryptopygus complex. III. The revision of South African species of Cryptopygus and Isotominella (Collembola, Isotomidae)
Source: Zookeys. 2020 Jul 3;945:99–127. doi: 10.3897/zookeys.945.51860 (PMC7351832; doi:10.3897/zookeys.945.51860)
Supplement: XML Treatment for Cryptopygus inflatus [file zookeys.945.51860-treatment5.xml]

<!DOCTYPE tp:taxon-treatment
  PUBLIC "-//TaxonX//DTD Taxonomic Treatment Publishing DTD v0 20100105//EN" "tax-treatment-NSO.dtd">
<tp:taxon-treatment xmlns:tp="http://www.plazi.org/taxpub"><tp:treatment-meta><kwd-group><label>Taxon classification</label><kwd><named-content xmlns:xlink="http://www.w3.org/1999/xlink" content-type="kingdom">Animalia</named-content></kwd><kwd><named-content xmlns:xlink="http://www.w3.org/1999/xlink" content-type="order">Entomobryomorpha</named-content></kwd><kwd><named-content xmlns:xlink="http://www.w3.org/1999/xlink" content-type="family">Isotomidae</named-content></kwd></kwd-group><mixed-citation publication-type="journal"><person-group><name><surname>Potapov</surname><given-names>Mikhail B.</given-names></name><name><surname>Janion-Scheepers</surname><given-names>Charlene</given-names></name><name><surname>Deharveng</surname><given-names>Louis</given-names></name></person-group><article-title>Taxonomy of the <italic><tp:taxon-name><tp:taxon-name-part taxon-name-part-type="genus" reg="Cryptopygus">Cryptopygus</tp:taxon-name-part></tp:taxon-name></italic> complex. III. The revision of South African species of <italic><tp:taxon-name><tp:taxon-name-part taxon-name-part-type="genus" reg="Cryptopygus">Cryptopygus</tp:taxon-name-part></tp:taxon-name></italic> and <italic><tp:taxon-name><tp:taxon-name-part taxon-name-part-type="genus" reg="Isotominella">Isotominella</tp:taxon-name-part></tp:taxon-name></italic> (<tp:taxon-name><tp:taxon-name-part taxon-name-part-type="order">Collembola</tp:taxon-name-part></tp:taxon-name>, <tp:taxon-name><tp:taxon-name-part taxon-name-part-type="family">Isotomidae</tp:taxon-name-part></tp:taxon-name>)</article-title><source>Zookeys</source><day>03</day><month>7</month><year>2020</year><volume>945</volume><fpage>99</fpage><lpage>127</lpage><pub-id pub-id-type="doi">10.3897/zookeys.945.51860</pub-id></mixed-citation></tp:treatment-meta><tp:nomenclature><tp:taxon-name><object-id xmlns:xlink="http://www.w3.org/1999/xlink" content-type="arpha" xlink:type="simple">B5FF68BB-E4A9-5A6F-9054-336BC9BB7E53</object-id>
              <tp:taxon-name-part taxon-name-part-type="genus" reg="Cryptopygus">Cryptopygus</tp:taxon-name-part>
              <tp:taxon-name-part taxon-name-part-type="species" reg="inflatus">inflatus</tp:taxon-name-part>
              <object-id xmlns:xlink="http://www.w3.org/1999/xlink" content-type="zoobank" xlink:type="simple">http://zoobank.org/AE4D008B-A24F-446B-9C24-F90F1B3FA613</object-id>
            </tp:taxon-name><tp:taxon-status xmlns:xlink="http://www.w3.org/1999/xlink" xlink:type="simple">sp. nov.</tp:taxon-status><xref ref-type="fig" rid="F5">Figures 24</xref><xref ref-type="fig" rid="F7">, 32–36</xref></tp:nomenclature><tp:treatment-sec sec-type="type material" id="SECID0EOBBG"><title>Type material.</title><p>Holotype and 21 paratypes: South Africa • Western Cape, Cederberg Wilderness Area, Wolfberg Cracks; <named-content xmlns:xlink="http://www.w3.org/1999/xlink" content-type="dwc:verbatimCoordinates" xlink:type="simple"><named-content content-type="geo-json" specific-use="{&#34;type&#34;:&#34;Point&#34;,&#34;coordinates&#34;:[19.278397,-32.471507]}" id="NCID0EXBBG" xlink:type="simple">32.471507S, 19.278397E</named-content></named-content>; 19 Feb. 2011; C. Janion-Scheepers leg.; litter, Tullgren extraction; RSA11_CED002. Holotype and three paratypes deposited on two slides at <named-content xmlns:xlink="http://www.w3.org/1999/xlink" content-type="dwc:institutional_code" xlink:type="simple">SAMC</named-content>, six paratypes on three slides deposited at <named-content xmlns:xlink="http://www.w3.org/1999/xlink" content-type="dwc:institutional_code" xlink:type="simple">SMNG</named-content>, four paratypes on two slides deposited at <named-content xmlns:xlink="http://www.w3.org/1999/xlink" content-type="dwc:institutional_code" xlink:type="simple">MSPU</named-content>, and eight paratypes on four slides at NMHN. Ten paratypes in ethanol deposited at <named-content xmlns:xlink="http://www.w3.org/1999/xlink" content-type="dwc:institutional_code" xlink:type="simple">SAMC</named-content>.</p></tp:treatment-sec><tp:treatment-sec sec-type="material" id="SECID0EQCBG"><title>Other material.</title><p>South Africa • Western Cape, Cederberg Wilderness Area; <named-content xmlns:xlink="http://www.w3.org/1999/xlink" content-type="dwc:verbatimCoordinates" xlink:type="simple"><named-content content-type="geo-json" specific-use="{&#34;type&#34;:&#34;Point&#34;,&#34;coordinates&#34;:[19.175183,-32.310167]}" id="NCID0EZCBG" xlink:type="simple">32.310167S, 19.175183E</named-content></named-content>; Oct. 2008, C. Janion-Scheepers leg.; pitfall trap, RSA08_CED001.</p><p>Form with two chaetae on the basal part of the posterior side of the dens (see text below) from: South Africa, Northern Cape, Ezeljacht farm, 20 km from Sutherland, <named-content xmlns:xlink="http://www.w3.org/1999/xlink" content-type="dwc:verbatimCoordinates" xlink:type="simple"><named-content content-type="geo-json" specific-use="{&#34;type&#34;:&#34;Point&#34;,&#34;coordinates&#34;:[20.577470,-32.410500]}" id="NCID0EDDBG" xlink:type="simple">32.4105S, 20.57747E</named-content></named-content>, 1550m asl, 16 Jul. 2007, litter of shrub, C. Janion-Scheepers leg, RSA09_SUT001.</p><p>Form with three chaetae on the basal part of the posterior side of the dens (see text below) from: South Africa, Western Cape, Mont Rochelle Nature Reserve, Franschoek, <named-content xmlns:xlink="http://www.w3.org/1999/xlink" content-type="dwc:verbatimCoordinates" xlink:type="simple"><named-content content-type="geo-json" specific-use="{&#34;type&#34;:&#34;Point&#34;,&#34;coordinates&#34;:[19.158950,-33.902967]}" id="NCID0ENDBG" xlink:type="simple">33.902967S, 19.158950E</named-content></named-content>, 06 Oct. 2008, Litter trap with <italic><tp:taxon-name><tp:taxon-name-part taxon-name-part-type="genus" reg="Galenia">Galenia</tp:taxon-name-part></tp:taxon-name></italic> litter (<abbrev xmlns:xlink="http://www.w3.org/1999/xlink" xlink:title="Mont Rochelle" id="ABBRID0EZDBG" xlink:type="simple">MR510</abbrev>), C. Janion-Scheepers leg.</p></tp:treatment-sec><tp:treatment-sec sec-type="diagnosis" id="SECID0E4DBG"><title>Diagnosis.</title><p>8+8 ocelli. Macrochaetae short. Anterior side of manubrium with 1+1 chaetae. Dens of medium length. Mucro tridentate.</p></tp:treatment-sec><tp:treatment-sec sec-type="description" id="SECID0ECEBG"><title>Description.</title><p>Body size 0.6–0.9 mm. Body grey, <abbrev xmlns:xlink="http://www.w3.org/1999/xlink" xlink:title="abdominal segments" id="ABBRID0EIEBG" xlink:type="simple">Abd</abbrev>. V well separated from <abbrev xmlns:xlink="http://www.w3.org/1999/xlink" xlink:title="abdominal segments" id="ABBRID0EMEBG" xlink:type="simple">Abd</abbrev>. IV and fused with <abbrev xmlns:xlink="http://www.w3.org/1999/xlink" xlink:title="abdominal segments" id="ABBRID0EQEBG" xlink:type="simple">Abd</abbrev>. VI, slightly swollen (Figs <xref ref-type="fig" rid="F5">24</xref>, <xref ref-type="fig" rid="F7">33</xref>). Cuticle unmodified. Ocelli 8+8 (Fig. <xref ref-type="fig" rid="F7">36</xref>). <abbrev xmlns:xlink="http://www.w3.org/1999/xlink" xlink:title="postantennal organ" id="ABBRID0EAFBG" xlink:type="simple">PAO</abbrev> more than three times as long as ocellus, about as long as width of <abbrev xmlns:xlink="http://www.w3.org/1999/xlink" xlink:title="antennal segments" id="ABBRID0EEFBG" xlink:type="simple">Ant</abbrev>. I and 1.8–2 times as long as inner unguis length. Maxillary head with unmodified lamellae. Maxillary outer lobe with four sublobal hairs, maxillary palp bifurcate. Labral formula as 3/5,5,4, edge of labrum not reduced. Labium with five usual papillae (<italic>A–E</italic>), guard chaetae e7 present, three proximal and four basomedian chaetae. Ventral side of head with 4+4 chaetae. <abbrev xmlns:xlink="http://www.w3.org/1999/xlink" xlink:title="antennal segments" id="ABBRID0EKFBG" xlink:type="simple">Ant</abbrev>. I with two ventral s-chaetae (s) and three small basal micro s-chaetae (<abbrev xmlns:xlink="http://www.w3.org/1999/xlink" xlink:title="basal micro s-chaeta(e)" id="ABBRID0EOFBG" xlink:type="simple">bms</abbrev>), two dorsal and one ventral (one dorsal large) (Fig. <xref ref-type="fig" rid="F7">34</xref>), <abbrev xmlns:xlink="http://www.w3.org/1999/xlink" xlink:title="antennal segments" id="ABBRID0EWFBG" xlink:type="simple">Ant</abbrev>. II with three <abbrev xmlns:xlink="http://www.w3.org/1999/xlink" xlink:title="basal micro s-chaeta(e)" id="ABBRID0E1FBG" xlink:type="simple">bms</abbrev> and one latero-distal s, <abbrev xmlns:xlink="http://www.w3.org/1999/xlink" xlink:title="antennal segments" id="ABBRID0E5FBG" xlink:type="simple">Ant</abbrev>. III with one <abbrev xmlns:xlink="http://www.w3.org/1999/xlink" xlink:title="basal micro s-chaeta(e)" id="ABBRID0ECGBG" xlink:type="simple">bms</abbrev> and five distal s (including one lateral), without additional s-chaetae. S-chaetae on <abbrev xmlns:xlink="http://www.w3.org/1999/xlink" xlink:title="antennal segments" id="ABBRID0EGGBG" xlink:type="simple">Ant</abbrev>. IV weakly differentiated. Organite and subapical micro s-chaeta of normal shape, small and set together as normal.</p><p>Common chaetae smooth. S-formula (Fig. <xref ref-type="fig" rid="F7">32</xref>) as 4,3/2,2,2,3,5 (s), 1,0/0,0,0 (<abbrev xmlns:xlink="http://www.w3.org/1999/xlink" xlink:title="micro s-chaeta(e) or ms-chaeta(e)" id="ABBRID0EQGBG" xlink:type="simple">ms</abbrev>). Tergal s-chaetae much shorter than common chaetae and well distinguishable. Medial s-chaetae on <abbrev xmlns:xlink="http://www.w3.org/1999/xlink" xlink:title="thoracic segments" id="ABBRID0EUGBG" xlink:type="simple">Th</abbrev>. II-<abbrev xmlns:xlink="http://www.w3.org/1999/xlink" xlink:title="abdominal segments" id="ABBRID0EYGBG" xlink:type="simple">Abd</abbrev>. III situated in mid-tergal position. On <abbrev xmlns:xlink="http://www.w3.org/1999/xlink" xlink:title="abdominal segments" id="ABBRID0E3GBG" xlink:type="simple">Abd</abbrev>. V all s-chaetae short subequal. Macrochaetae short, 1,1/3,3,3 in number, medial ones on <abbrev xmlns:xlink="http://www.w3.org/1999/xlink" xlink:title="abdominal segments" id="ABBRID0EAHBG" xlink:type="simple">Abd</abbrev>. VI 0.3–0.4 times longer than dens and 0.3–0.7 times longer than mucro. Foil chaetae at the tip of abdomen absent. Axial chaetotaxy as 8,7/4,4,4,7 (based on one individual). All thoracic segments without ventral chaetae.</p><p>Unguis of normal shape, without teeth. Empodial appendage about 0.6 as long as unguis. Tibiotarsi without additional chaetae on Leg I and II (21 chaetae), and with several chaetae on Leg III (&gt;26). Tibiotarsal tenent hairs pointed. Ventral tube with 4+4 laterodistal and 5–6 posterior chaetae, anteriorly without chaetae. Tenaculum with 4+4 teeth and two chaetae. Anterior furcal subcoxa with 12–13, posterior one with 5–6 chaetae. Anterior side of manubrium with 1+1 chaeta, posterior side with 4+4 laterobasal and about 22 chaetae on main part, with a pair of lateral chaetae (Fig. <xref ref-type="fig" rid="F7">35</xref>). Dens normal, with crenulation, with 11–12 anterior and six posterior chaetae (three basal and two at middle and one subapical and very small). Mucro tridentate. Ratio manubrium : dens : mucro = 4.4–5.7 : 4.3–4.7 : 1.</p><fig id="F7" position="float" orientation="portrait"><object-id xmlns:xlink="http://www.w3.org/1999/xlink" content-type="doi" xlink:type="simple">10.3897/zookeys.945.51860.figures32-36</object-id><object-id xmlns:xlink="http://www.w3.org/1999/xlink" content-type="arpha" xlink:type="simple">E812E6B3-98C2-525B-AEBD-284CEEA25021</object-id><label>Figures 32–36.</label><caption><p><italic><tp:taxon-name><tp:taxon-name-part taxon-name-part-type="genus" reg="Cryptopygus">C.</tp:taxon-name-part> <tp:taxon-name-part taxon-name-part-type="species" reg="inflatus">inflatus</tp:taxon-name-part></tp:taxon-name></italic> sp. nov. <bold>32</bold> macrochaetotaxy and s-<abbrev xmlns:xlink="http://www.w3.org/1999/xlink" xlink:title="micro s-chaeta(e) or ms-chaeta(e)" id="ABBRID0E6HBG" xlink:type="simple">ms</abbrev>-pattern <bold>33</bold><abbrev xmlns:xlink="http://www.w3.org/1999/xlink" xlink:title="abdominal segments" id="ABBRID0EFIBG" xlink:type="simple">Abd</abbrev>. IV and fused <abbrev xmlns:xlink="http://www.w3.org/1999/xlink" xlink:title="abdominal segments" id="ABBRID0EJIBG" xlink:type="simple">Abd</abbrev>. V and VI <bold>34</bold><abbrev xmlns:xlink="http://www.w3.org/1999/xlink" xlink:title="antennal segments" id="ABBRID0EPIBG" xlink:type="simple">Ant</abbrev>. I <bold>35</bold> dens, lateral view <bold>36</bold> ocelli and <abbrev xmlns:xlink="http://www.w3.org/1999/xlink" xlink:title="postantennal organ" id="ABBRID0EXIBG" xlink:type="simple">PAO</abbrev>. Abbreviations: ss s-chaeta, <abbrev xmlns:xlink="http://www.w3.org/1999/xlink" xlink:title="basal micro s-chaeta(e)" id="ABBRID0E2IBG" xlink:type="simple">bms</abbrev> basal <abbrev xmlns:xlink="http://www.w3.org/1999/xlink" xlink:title="micro s-chaeta(e) or ms-chaeta(e)" id="ABBRID0E6IBG" xlink:type="simple">ms</abbrev>-chaeta, <abbrev xmlns:xlink="http://www.w3.org/1999/xlink" xlink:title="micro s-chaeta(e) or ms-chaeta(e)" id="ABBRID0EDJBG" xlink:type="simple">ms</abbrev><abbrev xmlns:xlink="http://www.w3.org/1999/xlink" xlink:title="micro s-chaeta(e) or ms-chaeta(e)" id="ABBRID0EHJBG" xlink:type="simple">ms</abbrev>-chaeta.</p></caption><graphic xmlns:xlink="http://www.w3.org/1999/xlink" xlink:href="zookeys-945-099-g007.jpg" position="float" orientation="portrait" xlink:type="simple" id="oo_428165.jpg"><uri content-type="original_file" xlink:type="simple">https://binary.pensoft.net/fig/428165</uri></graphic></fig></tp:treatment-sec><tp:treatment-sec sec-type="etymology" id="SECID0EQJBG"><title>Etymology.</title><p>The name is derived from the swollen posterior part of abdomen.</p></tp:treatment-sec><tp:treatment-sec sec-type="distribution" id="SECID0EVJBG"><title>Distribution and ecology.</title><p>Known from mostly dry, mountainous areas, from the Northern Cape (Sutherland), the Cederberg Wilderness area, and Franschhoek (not as dry as previous two sites).</p></tp:treatment-sec><tp:treatment-sec sec-type="discussion" id="SECID0E1JBG"><title>Discussion.</title><p>Considering all species in the <italic><tp:taxon-name><tp:taxon-name-part taxon-name-part-type="genus" reg="Cryptopygus">Cryptopygus</tp:taxon-name-part></tp:taxon-name></italic> complex, the combination of 8+8 ocelli and tridentate mucro is unique. The only species resembling our species is <tp:taxon-name><tp:taxon-name-part taxon-name-part-type="genus" reg="Proisotoma">Proisotoma</tp:taxon-name-part> (<tp:taxon-name-part taxon-name-part-type="subgenus" reg="Isotomina">Isotomina</tp:taxon-name-part>) <tp:taxon-name-part taxon-name-part-type="species" reg="pseudominuta">pseudominuta</tp:taxon-name-part></tp:taxon-name> Schött, 1927, described from Cameroon. However, this species has clavate tenent hairs and a shorter dens, while <italic><tp:taxon-name><tp:taxon-name-part taxon-name-part-type="genus" reg="Cryptopygus">Cryptopygus</tp:taxon-name-part> <tp:taxon-name-part taxon-name-part-type="species" reg="inflatus">inflatus</tp:taxon-name-part></tp:taxon-name></italic> sp. nov. does not have clavate tenent hairs.</p><p>Some variation exists in the material examined and two forms of unclear status can be recognized; both have an <abbrev xmlns:xlink="http://www.w3.org/1999/xlink" xlink:title="micro s-chaeta(e) or ms-chaeta(e)" id="ABBRID0ECLBG" xlink:type="simple">ms</abbrev> on <abbrev xmlns:xlink="http://www.w3.org/1999/xlink" xlink:title="abdominal segments" id="ABBRID0EGLBG" xlink:type="simple">Abd</abbrev>. I (1,0/1,0,0) while <italic><tp:taxon-name><tp:taxon-name-part taxon-name-part-type="genus" reg="Cryptopygus">C.</tp:taxon-name-part> <tp:taxon-name-part taxon-name-part-type="species" reg="inflatus">inflatus</tp:taxon-name-part></tp:taxon-name></italic> sp. nov. does not. These two forms differ as follows:</p><p>a. Specimens from Sutherland (SUT002) have an <abbrev xmlns:xlink="http://www.w3.org/1999/xlink" xlink:title="micro s-chaeta(e) or ms-chaeta(e)" id="ABBRID0EXLBG" xlink:type="simple">ms</abbrev> and two chaetae on the basal part of the posterior side of the dens.</p><p>b. Specimens from Mont Rochelle (<abbrev xmlns:xlink="http://www.w3.org/1999/xlink" xlink:title="Mont Rochelle" id="ABBRID0E4LBG" xlink:type="simple">MR510</abbrev>) have an <abbrev xmlns:xlink="http://www.w3.org/1999/xlink" xlink:title="micro s-chaeta(e) or ms-chaeta(e)" id="ABBRID0EBMBG" xlink:type="simple">ms</abbrev> on <abbrev xmlns:xlink="http://www.w3.org/1999/xlink" xlink:title="abdominal segments" id="ABBRID0EFMBG" xlink:type="simple">Abd</abbrev>. I and three chaetae on the basal part of the posterior side of the dens like in <italic><tp:taxon-name><tp:taxon-name-part taxon-name-part-type="genus" reg="Cryptopygus">C.</tp:taxon-name-part> <tp:taxon-name-part taxon-name-part-type="species" reg="inflatus">inflatus</tp:taxon-name-part></tp:taxon-name></italic> sp. nov.</p></tp:treatment-sec><tp:treatment-sec><!--Section generated to contain objects referenced in tp:taxon-treatment.--><fig id="F5" position="float" orientation="portrait"><object-id xmlns:xlink="http://www.w3.org/1999/xlink" content-type="doi" xlink:type="simple">10.3897/zookeys.945.51860.figures23-25</object-id><object-id xmlns:xlink="http://www.w3.org/1999/xlink" content-type="arpha" xlink:type="simple">722D6360-5228-59A8-892C-EEC2B0CBD436</object-id><label>Figures 23–25.</label><caption><p>Appearance and macrochaetotaxy of <italic><tp:taxon-name><tp:taxon-name-part taxon-name-part-type="genus" reg="Cryptopygus">C.</tp:taxon-name-part> <tp:taxon-name-part taxon-name-part-type="species" reg="postantennalis">postantennalis</tp:taxon-name-part></tp:taxon-name></italic> sp. nov. (<bold>23</bold>), <italic><tp:taxon-name><tp:taxon-name-part taxon-name-part-type="genus" reg="Cryptopygus">C.</tp:taxon-name-part> <tp:taxon-name-part taxon-name-part-type="species" reg="inflatus">inflatus</tp:taxon-name-part></tp:taxon-name></italic> sp. nov. (<bold>24</bold>), and <italic><tp:taxon-name><tp:taxon-name-part taxon-name-part-type="genus" reg="Cryptopygus">C.</tp:taxon-name-part> <tp:taxon-name-part taxon-name-part-type="species" reg="longisensillus">longisensillus</tp:taxon-name-part></tp:taxon-name></italic> sp. nov. (<bold>25</bold>).</p></caption><graphic xmlns:xlink="http://www.w3.org/1999/xlink" xlink:href="zookeys-945-099-g005.jpg" position="float" orientation="portrait" xlink:type="simple" id="oo_428163.jpg"><uri content-type="original_file" xlink:type="simple">https://binary.pensoft.net/fig/428163</uri></graphic></fig></tp:treatment-sec></tp:taxon-treatment>
