# Supplementary material for: Taxonomy of the Cryptopygus complex. III. The revision of South African species of Cryptopygus and Isotominella (Collembola, Isotomidae)
Source: Zookeys. 2020 Jul 3;945:99–127. doi: 10.3897/zookeys.945.51860 (PMC7351832; doi:10.3897/zookeys.945.51860)
Supplement: XML Treatment for Cryptopygus longisensillus [file zookeys.945.51860-treatment6.xml]

<!DOCTYPE tp:taxon-treatment
  PUBLIC "-//TaxonX//DTD Taxonomic Treatment Publishing DTD v0 20100105//EN" "tax-treatment-NSO.dtd">
<tp:taxon-treatment xmlns:tp="http://www.plazi.org/taxpub"><tp:treatment-meta><kwd-group><label>Taxon classification</label><kwd><named-content xmlns:xlink="http://www.w3.org/1999/xlink" content-type="kingdom">Animalia</named-content></kwd><kwd><named-content xmlns:xlink="http://www.w3.org/1999/xlink" content-type="order">Entomobryomorpha</named-content></kwd><kwd><named-content xmlns:xlink="http://www.w3.org/1999/xlink" content-type="family">Isotomidae</named-content></kwd></kwd-group><mixed-citation publication-type="journal"><person-group><name><surname>Potapov</surname><given-names>Mikhail B.</given-names></name><name><surname>Janion-Scheepers</surname><given-names>Charlene</given-names></name><name><surname>Deharveng</surname><given-names>Louis</given-names></name></person-group><article-title>Taxonomy of the <italic><tp:taxon-name><tp:taxon-name-part taxon-name-part-type="genus" reg="Cryptopygus">Cryptopygus</tp:taxon-name-part></tp:taxon-name></italic> complex. III. The revision of South African species of <italic><tp:taxon-name><tp:taxon-name-part taxon-name-part-type="genus" reg="Cryptopygus">Cryptopygus</tp:taxon-name-part></tp:taxon-name></italic> and <italic><tp:taxon-name><tp:taxon-name-part taxon-name-part-type="genus" reg="Isotominella">Isotominella</tp:taxon-name-part></tp:taxon-name></italic> (<tp:taxon-name><tp:taxon-name-part taxon-name-part-type="order">Collembola</tp:taxon-name-part></tp:taxon-name>, <tp:taxon-name><tp:taxon-name-part taxon-name-part-type="family">Isotomidae</tp:taxon-name-part></tp:taxon-name>)</article-title><source>Zookeys</source><day>03</day><month>7</month><year>2020</year><volume>945</volume><fpage>99</fpage><lpage>127</lpage><pub-id pub-id-type="doi">10.3897/zookeys.945.51860</pub-id></mixed-citation></tp:treatment-meta><tp:nomenclature><tp:taxon-name><object-id xmlns:xlink="http://www.w3.org/1999/xlink" content-type="arpha" xlink:type="simple">5E142D23-1B90-5C36-BEEA-E2404E628AAA</object-id>
              <tp:taxon-name-part taxon-name-part-type="genus" reg="Cryptopygus">Cryptopygus</tp:taxon-name-part>
              <tp:taxon-name-part taxon-name-part-type="species" reg="longisensillus">longisensillus</tp:taxon-name-part>
              <object-id xmlns:xlink="http://www.w3.org/1999/xlink" content-type="zoobank" xlink:type="simple">http://zoobank.org/EDBC3A2C-5B34-439A-BF2F-9C8868BF8991</object-id>
            </tp:taxon-name><tp:taxon-status xmlns:xlink="http://www.w3.org/1999/xlink" xlink:type="simple">sp. nov.</tp:taxon-status><xref ref-type="fig" rid="F5">Figures 25</xref><xref ref-type="fig" rid="F8">, 37–41</xref><xref ref-type="fig" rid="F9">, 42–46</xref></tp:nomenclature><tp:treatment-sec sec-type="type material" id="SECID0EIOBG"><title>Type material.</title><p>Holotype and six paratypes: South Africa • Northern Cape, Ezeljacht farm, 14 km from Sutherland; <named-content xmlns:xlink="http://www.w3.org/1999/xlink" content-type="dwc:verbatimCoordinates" xlink:type="simple"><named-content content-type="geo-json" specific-use="{&#34;type&#34;:&#34;Point&#34;,&#34;coordinates&#34;:[20.577470,-32.410500]}" id="NCID0EROBG" xlink:type="simple">32.4105S, 20.57747E</named-content></named-content>; 1550 m asl; 16 July 2009; C. Janion-Scheepers leg.; shrub litter; RSA09_SUT002. Holotype and five paratypes on four slides deposited at <named-content xmlns:xlink="http://www.w3.org/1999/xlink" content-type="dwc:institutional_code" xlink:type="simple">SAMC</named-content>, one paratype on one slide deposited at <named-content xmlns:xlink="http://www.w3.org/1999/xlink" content-type="dwc:institutional_code" xlink:type="simple">MSPU</named-content>.</p></tp:treatment-sec><tp:treatment-sec sec-type="material" id="SECID0EAPBG"><title>Other material.</title><p>Several specimens from South Africa • Western Cape, Jonkershoek Nature Reserve; <named-content xmlns:xlink="http://www.w3.org/1999/xlink" content-type="dwc:verbatimCoordinates" xlink:type="simple"><named-content content-type="geo-json" specific-use="{&#34;type&#34;:&#34;Point&#34;,&#34;coordinates&#34;:[18.957433,-33.989350]}" id="NCID0EJPBG" xlink:type="simple">33.989350S, 18.957433E</named-content></named-content>; 30 July 2009 and 12 Aug. 2010; C. Janion-Scheepers leg.; litter trap (32).</p></tp:treatment-sec><tp:treatment-sec sec-type="diagnosis" id="SECID0EOPBG"><title>Diagnosis.</title><p>Anterior side of manubrium with 1+1 chaetae. Dens of medium length. Mucro tridentate. All s-chaetae of <abbrev xmlns:xlink="http://www.w3.org/1999/xlink" xlink:title="abdominal segments" id="ABBRID0EUPBG" xlink:type="simple">Abd</abbrev>. V elongated.</p></tp:treatment-sec><tp:treatment-sec sec-type="description" id="SECID0EYPBG"><title>Description.</title><p>Body size 0.9–1.3 mm (Fig. <xref ref-type="fig" rid="F5">25</xref>). Body pale, with scattered black granules of pigmentation, more concentrated on head, eye spots and posterior of trunk. Body tubular. <abbrev xmlns:xlink="http://www.w3.org/1999/xlink" xlink:title="abdominal segments" id="ABBRID0ECQBG" xlink:type="simple">Abd</abbrev>. V well separated from <abbrev xmlns:xlink="http://www.w3.org/1999/xlink" xlink:title="abdominal segments" id="ABBRID0EGQBG" xlink:type="simple">Abd</abbrev>. IV and fused with <abbrev xmlns:xlink="http://www.w3.org/1999/xlink" xlink:title="abdominal segments" id="ABBRID0EKQBG" xlink:type="simple">Abd</abbrev>. VI (Fig. <xref ref-type="fig" rid="F9">45</xref>). Cuticle with thin hexagonal primary granulation (“smooth”). Ocelli range from three to seven on each side (Figs <xref ref-type="fig" rid="F8">37–41</xref>) (see Discussion). <abbrev xmlns:xlink="http://www.w3.org/1999/xlink" xlink:title="postantennal organ" id="ABBRID0EWQBG" xlink:type="simple">PAO</abbrev> rather narrow, sharply constricted, with small inner denticles, longer than width of <abbrev xmlns:xlink="http://www.w3.org/1999/xlink" xlink:title="antennal segments" id="ABBRID0E1QBG" xlink:type="simple">Ant</abbrev>. I (1.1–1.3) and inner unguis length (1.3–1.4). Maxillary head without modified lamellae. Maxillary outer lobe with four sublobal hairs, maxillary palp bifurcate. Labral formula as 4/5,5,4, edge of labrum not reduced. Labium with five usual papillae (<italic>A–E</italic>), guard chaetae e7 present, three proximal and four basomedian chaetae. Ventral side of head with 4–5+4–5 chaetae. <abbrev xmlns:xlink="http://www.w3.org/1999/xlink" xlink:title="antennal segments" id="ABBRID0EARBG" xlink:type="simple">Ant</abbrev>. I with three ventral s-chaetae (s) and two small basal micro s-chaetae (<abbrev xmlns:xlink="http://www.w3.org/1999/xlink" xlink:title="basal micro s-chaeta(e)" id="ABBRID0EERBG" xlink:type="simple">bms</abbrev>), dorsal and ventral, the former set together with long chaeta-like micro s-chaeta, <abbrev xmlns:xlink="http://www.w3.org/1999/xlink" xlink:title="antennal segments" id="ABBRID0EIRBG" xlink:type="simple">Ant</abbrev>. II with three <abbrev xmlns:xlink="http://www.w3.org/1999/xlink" xlink:title="basal micro s-chaeta(e)" id="ABBRID0EMRBG" xlink:type="simple">bms</abbrev> and one latero-distal s, <abbrev xmlns:xlink="http://www.w3.org/1999/xlink" xlink:title="antennal segments" id="ABBRID0EQRBG" xlink:type="simple">Ant</abbrev>. III with one <abbrev xmlns:xlink="http://www.w3.org/1999/xlink" xlink:title="basal micro s-chaeta(e)" id="ABBRID0EURBG" xlink:type="simple">bms</abbrev> and six distal s (including two lateral), without additional s-chaetae. S-chaetae on <abbrev xmlns:xlink="http://www.w3.org/1999/xlink" xlink:title="antennal segments" id="ABBRID0EYRBG" xlink:type="simple">Ant</abbrev>. IV weakly differentiated. Organite pin-like.</p><p>Common chaetae rather long, smooth. S-formula as 4,3/2,2,2,3,5 (s), 1,0/1,0,0 (<abbrev xmlns:xlink="http://www.w3.org/1999/xlink" xlink:title="micro s-chaeta(e) or ms-chaeta(e)" id="ABBRID0E5RBG" xlink:type="simple">ms</abbrev>) (Fig. <xref ref-type="fig" rid="F9">42</xref>). Tergal s-chaetae short (apart from <abbrev xmlns:xlink="http://www.w3.org/1999/xlink" xlink:title="abdominal segments" id="ABBRID0EGSBG" xlink:type="simple">Abd</abbrev>. V) and well different from common chaetae. Medial s-chaetae on <abbrev xmlns:xlink="http://www.w3.org/1999/xlink" xlink:title="thoracic segments" id="ABBRID0EKSBG" xlink:type="simple">Th</abbrev>. II-<abbrev xmlns:xlink="http://www.w3.org/1999/xlink" xlink:title="abdominal segments" id="ABBRID0EOSBG" xlink:type="simple">Abd</abbrev>. III situated in mid-tergal position, on <abbrev xmlns:xlink="http://www.w3.org/1999/xlink" xlink:title="abdominal segments" id="ABBRID0ESSBG" xlink:type="simple">Abd</abbrev>. I–III between Mac1 and Mac2. <abbrev xmlns:xlink="http://www.w3.org/1999/xlink" xlink:title="abdominal segments" id="ABBRID0EWSBG" xlink:type="simple">Abd</abbrev>. V with five s-chaetae arranged with three dorsal ones (al, accp1, accp2), long and slender, and two lateral ones (accp3, accp4), long and slightly thickened so hardly distinguishable from common chaetae (Fig. <xref ref-type="fig" rid="F9">45</xref>). Macrochaetae smooth and long, 1,1/3,3,3 in number (<abbrev xmlns:xlink="http://www.w3.org/1999/xlink" xlink:title="thoracic segments" id="ABBRID0E5SBG" xlink:type="simple">Th</abbrev>. II-<abbrev xmlns:xlink="http://www.w3.org/1999/xlink" xlink:title="abdominal segments" id="ABBRID0ECTBG" xlink:type="simple">Abd</abbrev>. III), medial ones on <abbrev xmlns:xlink="http://www.w3.org/1999/xlink" xlink:title="abdominal segments" id="ABBRID0EGTBG" xlink:type="simple">Abd</abbrev>. VI 0.7–0.9 as long as dens and 2.8–3.7 times longer than mucro. Foil chaetae at the tip of abdomen absent. Axial chaetotaxy abundant 10–11,8–9/4–6,4–6,4–6. Thorax (incl. <abbrev xmlns:xlink="http://www.w3.org/1999/xlink" xlink:title="thoracic segments" id="ABBRID0EKTBG" xlink:type="simple">Th</abbrev>. III) without ventral chaetae.</p><fig id="F8" position="float" orientation="portrait"><object-id xmlns:xlink="http://www.w3.org/1999/xlink" content-type="doi" xlink:type="simple">10.3897/zookeys.945.51860.figures37-41</object-id><object-id xmlns:xlink="http://www.w3.org/1999/xlink" content-type="arpha" xlink:type="simple">F811FB5A-5BE1-52D5-973D-235F5C9717E0</object-id><label>Figures 37–41.</label><caption><p>Variation of number of ocelli in <italic><tp:taxon-name><tp:taxon-name-part taxon-name-part-type="genus" reg="Cryptopygus">C.</tp:taxon-name-part> <tp:taxon-name-part taxon-name-part-type="species" reg="longisensillus">longisensillus</tp:taxon-name-part></tp:taxon-name></italic> sp. nov. <bold>37</bold> 5+5 ocelli <bold>38</bold> 3+3 ocelli <bold>39</bold> 4+4 ocelli <bold>40, 41</bold> 7+7 ocelli.</p></caption><graphic xmlns:xlink="http://www.w3.org/1999/xlink" xlink:href="zookeys-945-099-g008.jpg" position="float" orientation="portrait" xlink:type="simple" id="oo_428166.jpg"><uri content-type="original_file" xlink:type="simple">https://binary.pensoft.net/fig/428166</uri></graphic></fig><p>Unguis of normal shape, without lateral and inner teeth. Empodial appendage about half as long as unguis. Tibiotarsi with additional chaetae, at whole with 23–24 ones on Leg I and II, and more than 25 on Leg III (Fig. <xref ref-type="fig" rid="F9">46</xref>). Tibiotarsal tenent hairs pointed. Adult males with stick-like thin spurs on Tibiotarsi III. Ventral tube with 3+3 laterodistal and six posterior chaetae, anteriorly without chaetae. Tenaculum with 4+4 teeth and a chaeta. Anterior furcal subcoxa with 13–15, posterior one with 4–6 chaetae. Anterior side of manubrium with 1+1 chaetae. Posterior side of manubrium with 12–14+12–14, including 5+5 on basolateral flaps. Dens with 10–12 anterior chaetae (Figs <xref ref-type="fig" rid="F9">43</xref>, <xref ref-type="fig" rid="F9">44</xref>). Posterior side of dens crenulated and with five chaetae (three basal and two at the middle). Mucro tridentate. Ratio manubrium : dens : mucro = 2.8–3.4 : 3.8–5.1 : 1.</p><fig id="F9" position="float" orientation="portrait"><object-id xmlns:xlink="http://www.w3.org/1999/xlink" content-type="doi" xlink:type="simple">10.3897/zookeys.945.51860.figures42-46</object-id><object-id xmlns:xlink="http://www.w3.org/1999/xlink" content-type="arpha" xlink:type="simple">4F133CA4-BA6E-59B5-B4ED-6A4D90B3CF58</object-id><label>Figures 42–46.</label><caption><p><italic><tp:taxon-name><tp:taxon-name-part taxon-name-part-type="genus" reg="Cryptopygus">C.</tp:taxon-name-part> <tp:taxon-name-part taxon-name-part-type="species" reg="longisensillus">longisensillus</tp:taxon-name-part></tp:taxon-name></italic> sp. nov. <bold>42</bold> macrochaetotaxy and s-<abbrev xmlns:xlink="http://www.w3.org/1999/xlink" xlink:title="micro s-chaeta(e) or ms-chaeta(e)" id="ABBRID0ERVBG" xlink:type="simple">ms</abbrev>-pattern <bold>43, 44</bold> dens, lateral (<bold>43</bold>) and anterior (<bold>44</bold>) views <bold>45</bold><abbrev xmlns:xlink="http://www.w3.org/1999/xlink" xlink:title="abdominal segments" id="ABBRID0E4VBG" xlink:type="simple">Abd</abbrev>. IV and fused <abbrev xmlns:xlink="http://www.w3.org/1999/xlink" xlink:title="abdominal segments" id="ABBRID0EBWBG" xlink:type="simple">Abd</abbrev>. V and VI <bold>46</bold> tibiotarsus and claw of Leg III. Abbreviations: ss s-chaeta, <abbrev xmlns:xlink="http://www.w3.org/1999/xlink" xlink:title="micro s-chaeta(e) or ms-chaeta(e)" id="ABBRID0EHWBG" xlink:type="simple">ms</abbrev><abbrev xmlns:xlink="http://www.w3.org/1999/xlink" xlink:title="micro s-chaeta(e) or ms-chaeta(e)" id="ABBRID0ELWBG" xlink:type="simple">ms</abbrev>-chaeta.</p></caption><graphic xmlns:xlink="http://www.w3.org/1999/xlink" xlink:href="zookeys-945-099-g009.jpg" position="float" orientation="portrait" xlink:type="simple" id="oo_428167.jpg"><uri content-type="original_file" xlink:type="simple">https://binary.pensoft.net/fig/428167</uri></graphic></fig></tp:treatment-sec><tp:treatment-sec sec-type="etymology" id="SECID0EUWBG"><title>Etymology.</title><p>The name is derived from the very long s-chaetae on <abbrev xmlns:xlink="http://www.w3.org/1999/xlink" xlink:title="abdominal segments" id="ABBRID0E1WBG" xlink:type="simple">Abd</abbrev>. V.</p></tp:treatment-sec><tp:treatment-sec sec-type="distribution" id="SECID0E5WBG"><title>Distribution and ecology.</title><p><italic><tp:taxon-name><tp:taxon-name-part taxon-name-part-type="genus" reg="Cryptopygus">Cryptopygus</tp:taxon-name-part> <tp:taxon-name-part taxon-name-part-type="species" reg="longisensillus">longisensillus</tp:taxon-name-part></tp:taxon-name></italic> sp. nov. is currently known from Sutherland (Northern Cape) and Jonkershoek, Stellenbosch (Western Cape).</p></tp:treatment-sec><tp:treatment-sec sec-type="discussion" id="SECID0EPXBG"><title>Discussion.</title><p>The species belongs to a group of forms having ocelli, tridentate mucro and rather long dens (<italic><tp:taxon-name><tp:taxon-name-part taxon-name-part-type="genus" reg="Cryptopygus">C.</tp:taxon-name-part> <tp:taxon-name-part taxon-name-part-type="species" reg="insignis">insignis</tp:taxon-name-part></tp:taxon-name></italic> Massoud &amp; Rapoport, 1968, <italic><tp:taxon-name><tp:taxon-name-part taxon-name-part-type="genus" reg="Cryptopygus">C.</tp:taxon-name-part> <tp:taxon-name-part taxon-name-part-type="species" reg="patagonicus">patagonicus</tp:taxon-name-part></tp:taxon-name></italic> Izarra, 1972, <italic><tp:taxon-name><tp:taxon-name-part taxon-name-part-type="genus" reg="Cryptopygus">C.</tp:taxon-name-part> <tp:taxon-name-part taxon-name-part-type="species" reg="quadrioculatus">quadrioculatus</tp:taxon-name-part></tp:taxon-name></italic> (Wise, 1970), <italic><tp:taxon-name><tp:taxon-name-part taxon-name-part-type="genus" reg="Cryptopygus">C.</tp:taxon-name-part> <tp:taxon-name-part taxon-name-part-type="species" reg="tricuspis">tricuspis</tp:taxon-name-part></tp:taxon-name></italic> Enderlein, 1909) (Table <xref ref-type="table" rid="T1">1</xref>). Two species, <italic><tp:taxon-name><tp:taxon-name-part taxon-name-part-type="genus" reg="Cryptopygus">C.</tp:taxon-name-part> <tp:taxon-name-part taxon-name-part-type="species" reg="insignis">insignis</tp:taxon-name-part></tp:taxon-name></italic> and <italic><tp:taxon-name><tp:taxon-name-part taxon-name-part-type="genus" reg="Cryptopygus">C.</tp:taxon-name-part> <tp:taxon-name-part taxon-name-part-type="species" reg="tricuspis">tricuspis</tp:taxon-name-part></tp:taxon-name></italic> have 1+1 chaetae (vs. 0+0 in <italic><tp:taxon-name><tp:taxon-name-part taxon-name-part-type="genus" reg="Cryptopygus">C.</tp:taxon-name-part> <tp:taxon-name-part taxon-name-part-type="species" reg="longisensillus">longisensillus</tp:taxon-name-part></tp:taxon-name></italic> sp. nov.) on ventral side of <abbrev xmlns:xlink="http://www.w3.org/1999/xlink" xlink:title="thoracic segments" id="ABBRID0EG1BG" xlink:type="simple">Th</abbrev>. III and common s-chaetae (vs. elongated in new species) on <abbrev xmlns:xlink="http://www.w3.org/1999/xlink" xlink:title="abdominal segments" id="ABBRID0EK1BG" xlink:type="simple">Abd</abbrev>. V. Due to insufficient descriptions the morphology of <italic><tp:taxon-name><tp:taxon-name-part taxon-name-part-type="genus" reg="Cryptopygus">C.</tp:taxon-name-part> <tp:taxon-name-part taxon-name-part-type="species" reg="patagonicus">patagonicus</tp:taxon-name-part></tp:taxon-name></italic> and <italic><tp:taxon-name><tp:taxon-name-part taxon-name-part-type="genus" reg="Cryptopygus">C.</tp:taxon-name-part> <tp:taxon-name-part taxon-name-part-type="species" reg="quadrioculatus">quadrioculatus</tp:taxon-name-part></tp:taxon-name></italic> is less understood. Both species differ from <italic><tp:taxon-name><tp:taxon-name-part taxon-name-part-type="genus" reg="Cryptopygus">C.</tp:taxon-name-part> <tp:taxon-name-part taxon-name-part-type="species" reg="longisensillus">longisensillus</tp:taxon-name-part></tp:taxon-name></italic> sp. nov. in fewer chaetae (eight and nine vs. 10–12) on anterior and more chaetae (six vs. five) on posterior sides of dens. <italic><tp:taxon-name><tp:taxon-name-part taxon-name-part-type="genus" reg="Cryptopygus">C.</tp:taxon-name-part> <tp:taxon-name-part taxon-name-part-type="species" reg="quadrioculatus">quadrioculatus</tp:taxon-name-part></tp:taxon-name></italic> shows specific position of ocelli with one anterior and one posterior at a distance.</p><table-wrap id="T1" position="float" orientation="portrait"><label>Table 1.</label><caption><p>Some key characteristics of <italic><tp:taxon-name><tp:taxon-name-part taxon-name-part-type="genus" reg="Cryptopygus">Cryptopygus</tp:taxon-name-part></tp:taxon-name></italic> species having ocelli, tridentate mucro, and long dens.</p></caption><table id="TID0EV2BG" rules="all"><tbody><tr><th rowspan="1" colspan="1">Species</th><th rowspan="1" colspan="1">Ocelli</th><th rowspan="1" colspan="1">Chaetae on anterior side of dens</th><th rowspan="1" colspan="1">Chaetae on posterior side of dens</th><th rowspan="1" colspan="1">s-chaetae on <abbrev xmlns:xlink="http://www.w3.org/1999/xlink" xlink:title="abdominal segments" id="ABBRID0E63BG" xlink:type="simple">Abd</abbrev>. V</th></tr><tr><td rowspan="1" colspan="1"><italic><tp:taxon-name><tp:taxon-name-part taxon-name-part-type="genus" reg="Cryptopygus">C.</tp:taxon-name-part> <tp:taxon-name-part taxon-name-part-type="species" reg="insignis">insignis</tp:taxon-name-part></tp:taxon-name></italic>, Argentina</td><td rowspan="1" colspan="1">3+3</td><td rowspan="1" colspan="1">13</td><td rowspan="1" colspan="1">six</td><td rowspan="1" colspan="1">short</td></tr><tr><td rowspan="1" colspan="1"><italic><tp:taxon-name><tp:taxon-name-part taxon-name-part-type="genus" reg="Cryptopygus">C.</tp:taxon-name-part> <tp:taxon-name-part taxon-name-part-type="species" reg="patagonicus">patagonicus</tp:taxon-name-part></tp:taxon-name></italic>, Argentina</td><td rowspan="1" colspan="1">5+5</td><td rowspan="1" colspan="1">eight</td><td rowspan="1" colspan="1">six</td><td rowspan="1" colspan="1">?</td></tr><tr><td rowspan="1" colspan="1"><italic><tp:taxon-name><tp:taxon-name-part taxon-name-part-type="genus" reg="Cryptopygus">C.</tp:taxon-name-part> <tp:taxon-name-part taxon-name-part-type="species" reg="quadrioculatus">quadrioculatus</tp:taxon-name-part></tp:taxon-name></italic>, sub-Antarctic (South Georgia)</td><td rowspan="1" colspan="1">2+2</td><td rowspan="1" colspan="1">nine</td><td rowspan="1" colspan="1">six</td><td rowspan="1" colspan="1">?</td></tr><tr><td rowspan="1" colspan="1"><italic><tp:taxon-name><tp:taxon-name-part taxon-name-part-type="genus" reg="Cryptopygus">C.</tp:taxon-name-part> <tp:taxon-name-part taxon-name-part-type="species" reg="tricuspis">tricuspis</tp:taxon-name-part></tp:taxon-name></italic>, sub-Antarctic (Kerguelen)</td><td rowspan="1" colspan="1">2+2</td><td rowspan="1" colspan="1">13</td><td rowspan="1" colspan="1">six</td><td rowspan="1" colspan="1">short</td></tr><tr><td rowspan="1" colspan="1"><italic><tp:taxon-name><tp:taxon-name-part taxon-name-part-type="genus" reg="Cryptopygus">C.</tp:taxon-name-part> <tp:taxon-name-part taxon-name-part-type="species" reg="longisensillus">longisensillus</tp:taxon-name-part></tp:taxon-name></italic> sp. nov., South Africa</td><td rowspan="1" colspan="1">(3+3 to 7+7)</td><td rowspan="1" colspan="1">10–12</td><td rowspan="1" colspan="1">five</td><td rowspan="1" colspan="1">long</td></tr></tbody></table></table-wrap><p><italic><tp:taxon-name><tp:taxon-name-part taxon-name-part-type="genus" reg="Cryptopygus">Cryptopygus</tp:taxon-name-part> <tp:taxon-name-part taxon-name-part-type="species" reg="longisensillus">longisensillus</tp:taxon-name-part></tp:taxon-name></italic> sp. nov. shows a unique pattern of s-chaetae on <abbrev xmlns:xlink="http://www.w3.org/1999/xlink" xlink:title="abdominal segments" id="ABBRID0E4BAI" xlink:type="simple">Abd</abbrev>. V not found before in the genus: all five s-chaetae elongated while s-chaetae of dorsal triplet thin, two lateral ones slightly thickened, representing a s-pattern of type “4” according to the classification of <xref ref-type="bibr" rid="B35">Potapov et al. (2017)</xref>. The variability in the number of ocelli is unusual: among six individuals of one population we recorded variants with three, four, five, and seven ocelli. Two ocelli near the <abbrev xmlns:xlink="http://www.w3.org/1999/xlink" xlink:title="postantennal organ" id="ABBRID0EFCAI" xlink:type="simple">PAO</abbrev> are always well visible, while the other ones are only recognizable by weak swellings of the cuticle. The nature of this variability is not fully clear and calls for further study. The only similar case is known in <italic><tp:taxon-name><tp:taxon-name-part taxon-name-part-type="genus" reg="Cryptopygus">C.</tp:taxon-name-part> <tp:taxon-name-part taxon-name-part-type="species" reg="insignis">insignis</tp:taxon-name-part></tp:taxon-name></italic> (fig. 4A in <xref ref-type="bibr" rid="B27">Massoud and Rapoport 1968</xref>). In the specimens from South Africa, Western Cape, Jonkershoek Nature Reserve, six posterior chaetae on dens were found. This variation also calls for further study.</p></tp:treatment-sec><tp:treatment-sec><!--Section generated to contain objects referenced in tp:taxon-treatment.--><fig id="F5" position="float" orientation="portrait"><object-id xmlns:xlink="http://www.w3.org/1999/xlink" content-type="doi" xlink:type="simple">10.3897/zookeys.945.51860.figures23-25</object-id><object-id xmlns:xlink="http://www.w3.org/1999/xlink" content-type="arpha" xlink:type="simple">722D6360-5228-59A8-892C-EEC2B0CBD436</object-id><label>Figures 23–25.</label><caption><p>Appearance and macrochaetotaxy of <italic><tp:taxon-name><tp:taxon-name-part taxon-name-part-type="genus" reg="Cryptopygus">C.</tp:taxon-name-part> <tp:taxon-name-part taxon-name-part-type="species" reg="postantennalis">postantennalis</tp:taxon-name-part></tp:taxon-name></italic> sp. nov. (<bold>23</bold>), <italic><tp:taxon-name><tp:taxon-name-part taxon-name-part-type="genus" reg="Cryptopygus">C.</tp:taxon-name-part> <tp:taxon-name-part taxon-name-part-type="species" reg="inflatus">inflatus</tp:taxon-name-part></tp:taxon-name></italic> sp. nov. (<bold>24</bold>), and <italic><tp:taxon-name><tp:taxon-name-part taxon-name-part-type="genus" reg="Cryptopygus">C.</tp:taxon-name-part> <tp:taxon-name-part taxon-name-part-type="species" reg="longisensillus">longisensillus</tp:taxon-name-part></tp:taxon-name></italic> sp. nov. (<bold>25</bold>).</p></caption><graphic xmlns:xlink="http://www.w3.org/1999/xlink" xlink:href="zookeys-945-099-g005.jpg" position="float" orientation="portrait" xlink:type="simple" id="oo_428163.jpg"><uri content-type="original_file" xlink:type="simple">https://binary.pensoft.net/fig/428163</uri></graphic></fig></tp:treatment-sec><ref-list><ref id="B35"><mixed-citation xmlns:xlink="http://www.w3.org/1999/xlink" xlink:type="simple"><person-group><name name-style="western"><surname>Potapov</surname><given-names>M</given-names></name><name name-style="western"><surname>Janion-Scheepers</surname><given-names>C</given-names></name><name name-style="western"><surname>Deharveng</surname><given-names>L</given-names></name></person-group> (<year>2017</year>) <article-title>Taxonomy of the <italic><tp:taxon-name><tp:taxon-name-part taxon-name-part-type="genus">Cryptopygus</tp:taxon-name-part></tp:taxon-name></italic> complex. II. Affinity of austral <italic><tp:taxon-name><tp:taxon-name-part taxon-name-part-type="genus">Cryptopygus</tp:taxon-name-part></tp:taxon-name></italic> s.s.</article-title><source>and <italic><tp:taxon-name><tp:taxon-name-part taxon-name-part-type="genus">Folsomia</tp:taxon-name-part></tp:taxon-name></italic>, with the description of two new <italic><tp:taxon-name><tp:taxon-name-part taxon-name-part-type="genus">Folsomia</tp:taxon-name-part></tp:taxon-name></italic> species (<tp:taxon-name><tp:taxon-name-part taxon-name-part-type="order">Collembola</tp:taxon-name-part></tp:taxon-name>, <tp:taxon-name><tp:taxon-name-part taxon-name-part-type="family">Isotomidae</tp:taxon-name-part></tp:taxon-name>) ZooKeys</source><volume>658</volume>: <fpage>131</fpage>–<lpage>146</lpage>. <ext-link xlink:type="simple" ext-link-type="doi" xlink:href="10.3897/zookeys.658.11227">https://doi.org/10.3897/zookeys.658.11227</ext-link></mixed-citation></ref><ref id="B27"><mixed-citation xmlns:xlink="http://www.w3.org/1999/xlink" xlink:type="simple"><person-group><name name-style="western"><surname>Massoud</surname><given-names>Z</given-names></name><name name-style="western"><surname>Rapoport</surname><given-names>EH</given-names></name></person-group> (<year>1968</year>) <article-title>Collemboles Isotomides d’Amérique du Sud et de l’Antarctique.</article-title><source>Biologie de l’Amérique Australe</source><volume>4</volume>: <fpage>307</fpage>–<lpage>337</lpage>.</mixed-citation></ref></ref-list></tp:taxon-treatment>
