# Supplementary material for: Taxonomy of the Cryptopygus complex. III. The revision of South African species of Cryptopygus and Isotominella (Collembola, Isotomidae)
Source: Zookeys. 2020 Jul 3;945:99–127. doi: 10.3897/zookeys.945.51860 (PMC7351832; doi:10.3897/zookeys.945.51860)
Supplement: XML Treatment for Cryptopygus antarcticus [file zookeys.945.51860-treatment7.xml]

<!DOCTYPE tp:taxon-treatment
  PUBLIC "-//TaxonX//DTD Taxonomic Treatment Publishing DTD v0 20100105//EN" "tax-treatment-NSO.dtd">
<tp:taxon-treatment xmlns:tp="http://www.plazi.org/taxpub"><tp:treatment-meta><kwd-group><label>Taxon classification</label><kwd><named-content xmlns:xlink="http://www.w3.org/1999/xlink" content-type="kingdom">Animalia</named-content></kwd><kwd><named-content xmlns:xlink="http://www.w3.org/1999/xlink" content-type="order">Entomobryomorpha</named-content></kwd><kwd><named-content xmlns:xlink="http://www.w3.org/1999/xlink" content-type="family">Isotomidae</named-content></kwd></kwd-group><mixed-citation publication-type="journal"><person-group><name><surname>Potapov</surname><given-names>Mikhail B.</given-names></name><name><surname>Janion-Scheepers</surname><given-names>Charlene</given-names></name><name><surname>Deharveng</surname><given-names>Louis</given-names></name></person-group><article-title>Taxonomy of the <italic><tp:taxon-name><tp:taxon-name-part taxon-name-part-type="genus" reg="Cryptopygus">Cryptopygus</tp:taxon-name-part></tp:taxon-name></italic> complex. III. The revision of South African species of <italic><tp:taxon-name><tp:taxon-name-part taxon-name-part-type="genus" reg="Cryptopygus">Cryptopygus</tp:taxon-name-part></tp:taxon-name></italic> and <italic><tp:taxon-name><tp:taxon-name-part taxon-name-part-type="genus" reg="Isotominella">Isotominella</tp:taxon-name-part></tp:taxon-name></italic> (<tp:taxon-name><tp:taxon-name-part taxon-name-part-type="order">Collembola</tp:taxon-name-part></tp:taxon-name>, <tp:taxon-name><tp:taxon-name-part taxon-name-part-type="family">Isotomidae</tp:taxon-name-part></tp:taxon-name>)</article-title><source>Zookeys</source><day>03</day><month>7</month><year>2020</year><volume>945</volume><fpage>99</fpage><lpage>127</lpage><pub-id pub-id-type="doi">10.3897/zookeys.945.51860</pub-id></mixed-citation></tp:treatment-meta><tp:nomenclature><tp:taxon-name><object-id xmlns:xlink="http://www.w3.org/1999/xlink" content-type="arpha" xlink:type="simple">754E98EC-F524-565F-B8D4-EFF21DBE7EBF</object-id>
              <tp:taxon-name-part taxon-name-part-type="genus" reg="Cryptopygus">Cryptopygus</tp:taxon-name-part>
              <tp:taxon-name-part taxon-name-part-type="species" reg="antarcticus">antarcticus</tp:taxon-name-part>
            </tp:taxon-name><tp:taxon-authority>complex</tp:taxon-authority></tp:nomenclature><tp:treatment-sec sec-type="material" id="SECID0EQFAI"><title>Material.</title><p>South Africa • Western Cape, Kogelberg Nature Reserve; <named-content xmlns:xlink="http://www.w3.org/1999/xlink" content-type="dwc:verbatimCoordinates" xlink:type="simple"><named-content content-type="geo-json" specific-use="{&#34;type&#34;:&#34;Point&#34;,&#34;coordinates&#34;:[18.952467,-34.331833]}" id="NCID0EZFAI" xlink:type="simple">34.331833S, 18.952467E</named-content></named-content>; 04 Oct. 2011, C. Janion-Scheepers leg.; litter (<italic><tp:taxon-name><tp:taxon-name-part taxon-name-part-type="genus" reg="Mimetes">Mimetes</tp:taxon-name-part></tp:taxon-name></italic> sp.), Tullgren extraction; RSAII_KOG010 • Western Cape, Orangekloof, Table Mountain National Park; <named-content xmlns:xlink="http://www.w3.org/1999/xlink" content-type="dwc:verbatimCoordinates" xlink:type="simple"><named-content content-type="geo-json" specific-use="{&#34;type&#34;:&#34;Point&#34;,&#34;coordinates&#34;:[18.403050,-33.983883]}" id="NCID0EIGAI" xlink:type="simple">33.983883S, 18.403050E</named-content></named-content>; 24 Oct. 2011, C. Janion-Scheepers leg.; indigenous vegetation litter, Tullgren extraction; RSAII_OK026 • Western Cape, Orangekloof, Table Mountain National Park; <named-content xmlns:xlink="http://www.w3.org/1999/xlink" content-type="dwc:verbatimCoordinates" xlink:type="simple"><named-content content-type="geo-json" specific-use="{&#34;type&#34;:&#34;Point&#34;,&#34;coordinates&#34;:[18.407667,-33.975917]}" id="NCID0EQGAI" xlink:type="simple">33.975917S, 18.407667E</named-content></named-content>; 24 Oct.2011; C. Janion-Scheepers leg.; indigenous vegetation litter, Tullgren extraction; RSAII_OK029 • South Africa, Western Cape, Table Mountain National Park, Cape Point, Platboom; <named-content xmlns:xlink="http://www.w3.org/1999/xlink" content-type="dwc:verbatimCoordinates" xlink:type="simple"><named-content content-type="geo-json" specific-use="{&#34;type&#34;:&#34;Point&#34;,&#34;coordinates&#34;:[18.447633,-34.336017]}" id="NCID0EYGAI" xlink:type="simple">34.336017S, 18.447633E</named-content></named-content>; 06 Aug. 2009; Tullgren extraction; RSA09_PEN008) • South Africa, Western Cape, Outeniqua, <named-content xmlns:xlink="http://www.w3.org/1999/xlink" content-type="dwc:verbatimCoordinates" xlink:type="simple"><named-content content-type="geo-json" specific-use="{&#34;type&#34;:&#34;Point&#34;,&#34;coordinates&#34;:[22.424067,-33.887583]}" id="NCID0EAHAI" xlink:type="simple">33.887583S, 22.424067E</named-content></named-content>, Afromontane Forest leaf litter Tullgren extraction (OUTF38), 14.ii.2013, A. Liu leg.; SAF-627 • Prince Albert: Swartberg South: Swartberg south slope; 12 March 2019; L. Deharveng &amp; A. Bedos leg.; moss, moss on rock, Berlese; SAF-614, • Prince Albert, Swartberg North: Swartberg crest, 12 March 2019; L. Deharveng, C. Janion-Scheepers &amp; A. Bedos leg.; moss, moss on rock, Berlese; SAF-401 • Constantia: Orange Kloof; 09 Jan. 2012; L. Deharveng &amp; A. Bedos leg.; restio, litter, litter and humus, Berlese.</p></tp:treatment-sec><tp:treatment-sec sec-type="diagnosis" id="SECID0EFHAI"><title>Diagnosis of the “<tp:taxon-name><tp:taxon-name-part taxon-name-part-type="genus" reg="Cryptopygus"/><tp:taxon-name-part taxon-name-part-type="species" reg="antarcticus">antarcticus</tp:taxon-name-part></tp:taxon-name> complex”.</title><p>4+4 to 6+6 ocelli. Manubrium with 1+1 chaetae on anterior side. Dens stout, not crenulated, with 4–6 anterior and 3–4 posterior chaetae. Mucro bidentate. Clavate tibiotarsal hairs present.</p></tp:treatment-sec><tp:treatment-sec sec-type="distribution" id="SECID0EUHAI"><title>Distribution and ecology.</title><p>Currently known from the indigenous vegetation from the larger Table Mountain National park area, and the Outeniqua (George) area.</p></tp:treatment-sec><tp:treatment-sec sec-type="discussion" id="SECID0EZHAI"><title>Discussion.</title><p>So far several subspecies and species resemble typical antarctic species <italic><tp:taxon-name><tp:taxon-name-part taxon-name-part-type="genus" reg="Cryptopygus">C.</tp:taxon-name-part> <tp:taxon-name-part taxon-name-part-type="species" reg="antarcticus">antarcticus</tp:taxon-name-part></tp:taxon-name></italic> Willem, 1902 (<italic><tp:taxon-name><tp:taxon-name-part taxon-name-part-type="genus" reg="Cryptopygus">C.</tp:taxon-name-part> <tp:taxon-name-part taxon-name-part-type="species" reg="antarcticus">antarcticus</tp:taxon-name-part> <tp:taxon-name-part taxon-name-part-type="subspecies" reg="maximus">maximus</tp:taxon-name-part></tp:taxon-name></italic> Deharveng, 1981, <italic><tp:taxon-name><tp:taxon-name-part taxon-name-part-type="genus" reg="Cryptopygus">C.</tp:taxon-name-part> <tp:taxon-name-part taxon-name-part-type="species" reg="antarcticus">antarcticus</tp:taxon-name-part> <tp:taxon-name-part taxon-name-part-type="subspecies" reg="travei">travei</tp:taxon-name-part></tp:taxon-name></italic> Deharveng, 1981, <italic><tp:taxon-name><tp:taxon-name-part taxon-name-part-type="genus" reg="Cryptopygus">C.</tp:taxon-name-part> <tp:taxon-name-part taxon-name-part-type="species" reg="antarcticus">antarcticus</tp:taxon-name-part> <tp:taxon-name-part taxon-name-part-type="subspecies" reg="reagens">reagens</tp:taxon-name-part></tp:taxon-name></italic> (Enderlein, 1909), <italic><tp:taxon-name><tp:taxon-name-part taxon-name-part-type="genus" reg="Cryptopygus">C.</tp:taxon-name-part> <tp:taxon-name-part taxon-name-part-type="species" reg="quinqueoculatus">quinqueoculatus</tp:taxon-name-part></tp:taxon-name></italic> Izarra, 1970, <italic><tp:taxon-name><tp:taxon-name-part taxon-name-part-type="genus" reg="Cryptopygus">C.</tp:taxon-name-part> <tp:taxon-name-part taxon-name-part-type="species" reg="hirsutus">hirsutus</tp:taxon-name-part></tp:taxon-name></italic> Denis, 1931, <italic><tp:taxon-name><tp:taxon-name-part taxon-name-part-type="genus" reg="Cryptopygus">C.</tp:taxon-name-part> <tp:taxon-name-part taxon-name-part-type="species" reg="badasa">badasa</tp:taxon-name-part></tp:taxon-name></italic> Greenslade, 1995, <italic><tp:taxon-name><tp:taxon-name-part taxon-name-part-type="genus" reg="Cryptopygus">C.</tp:taxon-name-part> <tp:taxon-name-part taxon-name-part-type="species" reg="araucanus">araucanus</tp:taxon-name-part></tp:taxon-name></italic> Massoud &amp; Rapoport, 1968) and combine a group which is named “<italic><tp:taxon-name><tp:taxon-name-part taxon-name-part-type="genus" reg="Cryptopygus"/><tp:taxon-name-part taxon-name-part-type="species" reg="antarcticus">antarcticus</tp:taxon-name-part></tp:taxon-name></italic> complex” by us. In fact, they all almost fit to the strict diagnosis of the genus <italic><tp:taxon-name><tp:taxon-name-part taxon-name-part-type="genus" reg="Cryptopygus">Cryptopygus</tp:taxon-name-part></tp:taxon-name></italic> proposed by <xref ref-type="bibr" rid="B36">Rusek (2002)</xref>. This complex, often recorded just under the name ‘<italic><tp:taxon-name><tp:taxon-name-part taxon-name-part-type="genus" reg="Cryptopygus">C.</tp:taxon-name-part> <tp:taxon-name-part taxon-name-part-type="species" reg="antarcticus">antarcticus</tp:taxon-name-part></tp:taxon-name></italic>’, is widely distributed in the sub-Antarctic (<xref ref-type="bibr" rid="B7">Deharveng 1981</xref>, <xref ref-type="bibr" rid="B39">Stevens et al. 2006</xref>) and less in temperate zones of the Southern Hemisphere (South America: <xref ref-type="bibr" rid="B26">Mari Mutt and Bellinger 1990</xref>; Australia: Greenslade, 1994; New Zealand: <xref ref-type="bibr" rid="B3">Babenko and Minor 2015</xref>), with <italic><tp:taxon-name><tp:taxon-name-part taxon-name-part-type="genus" reg="Cryptopygus">C.</tp:taxon-name-part> <tp:taxon-name-part taxon-name-part-type="species" reg="hirsutus">hirsutus</tp:taxon-name-part></tp:taxon-name></italic> extending into Costa Rica. In South Africa, we have also found the forms with clavate tenent hairs on the tibiotarsi and the characteristic ‘<italic><tp:taxon-name><tp:taxon-name-part taxon-name-part-type="genus" reg="Cryptopygus"/><tp:taxon-name-part taxon-name-part-type="species" reg="antarcticus">antarcticus</tp:taxon-name-part></tp:taxon-name></italic>-like’ furca and so then belonging to ‘<italic><tp:taxon-name><tp:taxon-name-part taxon-name-part-type="genus" reg="Cryptopygus">C.</tp:taxon-name-part> <tp:taxon-name-part taxon-name-part-type="species" reg="antarcticus">antarcticus</tp:taxon-name-part></tp:taxon-name></italic>’ complex. They differ from typical <italic><tp:taxon-name><tp:taxon-name-part taxon-name-part-type="genus" reg="Cryptopygus">C.</tp:taxon-name-part> <tp:taxon-name-part taxon-name-part-type="species" reg="antarcticus">antarcticus</tp:taxon-name-part></tp:taxon-name></italic> at least by having fewer ocelli (three anterior and one or two posterior) and lighter pigmentation. So far, the following forms were found:</p><list list-type="bullet"><list-item><p>micro s-chaetae 10\000, 4+4 ocelli Kogelberg (RSAII_KOG010), Table Mountain (RSAII_OKO26), and Cape Point (RSA09_PEN008).</p></list-item><list-item><p>micro s-chaetae 10\100, 4+4 ocelli RSAII_OKO29 (Table Mountain)</p></list-item><list-item><p>micro s-chaetae 10\100, 5+5 ocelli. This form fits descriptions of C. quinqueoculatus (Patagonia) well. OUT_F_38 (Outeniqua)</p></list-item><list-item><p>micro s-chaetae 11\111, 4+4 ocelli SAF-401 (Table Mountain), SAF-614; SAF-627.</p></list-item></list><p>Reliable taxonomical decision on their status cannot be made at present and preliminary study of all known and unknown forms is underway.</p></tp:treatment-sec><ref-list><ref id="B36"><mixed-citation xmlns:xlink="http://www.w3.org/1999/xlink" xlink:type="simple"><person-group><name name-style="western"><surname>Rusek</surname><given-names>J</given-names></name></person-group> (<year>2002</year>) Do we have <italic><tp:taxon-name><tp:taxon-name-part taxon-name-part-type="genus">Cryptopygus</tp:taxon-name-part></tp:taxon-name></italic>-representatives in Europe? Pedobiologia 46: 302–310. <ext-link xlink:type="simple" ext-link-type="doi" xlink:href="10.1078/0031-4056-00137">https://doi.org/10.1078/0031-4056-00137</ext-link></mixed-citation></ref><ref id="B7"><mixed-citation xmlns:xlink="http://www.w3.org/1999/xlink" xlink:type="simple"><person-group><name name-style="western"><surname>Deharveng</surname><given-names>L</given-names></name></person-group> (<year>1981</year>) <article-title>Collemboles des Iles Subantarctiques de l’Ocean Indien. Biologie des sols.</article-title><source>Comité National Française des Recherches Antarctiques</source><volume>48</volume>: <fpage>33</fpage>–<lpage>109</lpage>.</mixed-citation></ref><ref id="B39"><mixed-citation xmlns:xlink="http://www.w3.org/1999/xlink" xlink:type="simple"><person-group><name name-style="western"><surname>Stevens</surname><given-names>MI</given-names></name><name name-style="western"><surname>Greenslade</surname><given-names>P</given-names></name><name name-style="western"><surname>Hogg</surname><given-names>ID</given-names></name><name name-style="western"><surname>Sunnucks</surname><given-names>P</given-names></name></person-group> (<year>2006</year>) Examining southern hemisphere springtails: could any have survived glaciation of Antarctica? Molecular Biology and Evolution 23: 874–882. <ext-link xlink:type="simple" ext-link-type="doi" xlink:href="10.1093/molbev/msj073">https://doi.org/10.1093/molbev/msj073</ext-link></mixed-citation></ref><ref id="B26"><mixed-citation xmlns:xlink="http://www.w3.org/1999/xlink" xlink:type="simple"><person-group><name name-style="western"><surname>Mari Mutt</surname><given-names>JA</given-names></name><name name-style="western"><surname>Bellinger</surname><given-names>PF</given-names></name></person-group> (<year>1990</year>) <source>Flora &amp; Fauna Handbook 5. A Catalog of the Neotropical <tp:taxon-name><tp:taxon-name-part taxon-name-part-type="order">Collembola</tp:taxon-name-part></tp:taxon-name>, Including Neartic Areas of Mexico.</source><publisher-name>Sandhill Crane Press</publisher-name>, <publisher-loc>Gainesville</publisher-loc>, <size units="page">237 pp</size>.</mixed-citation></ref><ref id="B3"><mixed-citation xmlns:xlink="http://www.w3.org/1999/xlink" xlink:type="simple"><person-group><name name-style="western"><surname>Babenko</surname><given-names>A</given-names></name><name name-style="western"><surname>Minor</surname><given-names>M</given-names></name></person-group> (<year>2015</year>) <article-title><italic><tp:taxon-name><tp:taxon-name-part taxon-name-part-type="genus">Austrodontella</tp:taxon-name-part> <tp:taxon-name-part taxon-name-part-type="species">monticola</tp:taxon-name-part></tp:taxon-name></italic> sp. nov., a new species of <tp:taxon-name><tp:taxon-name-part taxon-name-part-type="order">Collembola</tp:taxon-name-part></tp:taxon-name> from montane New Zealand.</article-title><source>Zootaxa</source><volume>3974</volume>: <fpage>122</fpage>–<lpage>128</lpage>. <ext-link xlink:type="simple" ext-link-type="doi" xlink:href="10.11646/zootaxa.3974.1.9">https://doi.org/10.11646/zootaxa.3974.1.9</ext-link></mixed-citation></ref></ref-list></tp:taxon-treatment>
