# Supplementary material for: Taxonomy of the Cryptopygus complex. III. The revision of South African species of Cryptopygus and Isotominella (Collembola, Isotomidae)
Source: Zookeys. 2020 Jul 3;945:99–127. doi: 10.3897/zookeys.945.51860 (PMC7351832; doi:10.3897/zookeys.945.51860)
Supplement: XML Treatment for Isotominella [file zookeys.945.51860-treatment8.xml]

<!DOCTYPE tp:taxon-treatment
  PUBLIC "-//TaxonX//DTD Taxonomic Treatment Publishing DTD v0 20100105//EN" "tax-treatment-NSO.dtd">
<tp:taxon-treatment xmlns:tp="http://www.plazi.org/taxpub"><tp:treatment-meta><kwd-group><label>Taxon classification</label><kwd><named-content xmlns:xlink="http://www.w3.org/1999/xlink" content-type="kingdom">Animalia</named-content></kwd><kwd><named-content xmlns:xlink="http://www.w3.org/1999/xlink" content-type="order">Entomobryomorpha</named-content></kwd><kwd><named-content xmlns:xlink="http://www.w3.org/1999/xlink" content-type="family">Isotomidae</named-content></kwd></kwd-group><mixed-citation publication-type="journal"><person-group><name><surname>Potapov</surname><given-names>Mikhail B.</given-names></name><name><surname>Janion-Scheepers</surname><given-names>Charlene</given-names></name><name><surname>Deharveng</surname><given-names>Louis</given-names></name></person-group><article-title>Taxonomy of the <italic><tp:taxon-name><tp:taxon-name-part taxon-name-part-type="genus" reg="Cryptopygus">Cryptopygus</tp:taxon-name-part></tp:taxon-name></italic> complex. III. The revision of South African species of <italic><tp:taxon-name><tp:taxon-name-part taxon-name-part-type="genus" reg="Cryptopygus">Cryptopygus</tp:taxon-name-part></tp:taxon-name></italic> and <italic><tp:taxon-name><tp:taxon-name-part taxon-name-part-type="genus" reg="Isotominella">Isotominella</tp:taxon-name-part></tp:taxon-name></italic> (<tp:taxon-name><tp:taxon-name-part taxon-name-part-type="order">Collembola</tp:taxon-name-part></tp:taxon-name>, <tp:taxon-name><tp:taxon-name-part taxon-name-part-type="family">Isotomidae</tp:taxon-name-part></tp:taxon-name>)</article-title><source>Zookeys</source><day>03</day><month>7</month><year>2020</year><volume>945</volume><fpage>99</fpage><lpage>127</lpage><pub-id pub-id-type="doi">10.3897/zookeys.945.51860</pub-id></mixed-citation></tp:treatment-meta><tp:nomenclature><tp:taxon-name><object-id xmlns:xlink="http://www.w3.org/1999/xlink" content-type="arpha" xlink:type="simple">CEC58D30-A28F-51F9-A820-6168EE26C3C2</object-id>
              <tp:taxon-name-part taxon-name-part-type="genus" reg="Isotominella">Isotominella</tp:taxon-name-part>
            </tp:taxon-name><tp:taxon-authority>Delamare Deboutteville, 1948</tp:taxon-authority></tp:nomenclature><tp:treatment-sec sec-type="type species" id="SECID0EQPAI"><title>Type species.</title><p><italic><tp:taxon-name><tp:taxon-name-part taxon-name-part-type="genus" reg="Isotominella">Isotominella</tp:taxon-name-part> <tp:taxon-name-part taxon-name-part-type="species" reg="geophila">geophila</tp:taxon-name-part></tp:taxon-name></italic> Delamare Deboutteville, 1948</p></tp:treatment-sec><tp:treatment-sec sec-type="diagnosis" id="SECID0EBQAI"><title>Diagnosis.</title><p>The genus belongs to the <italic><tp:taxon-name><tp:taxon-name-part taxon-name-part-type="genus" reg="Cryptopygus">Cryptopygus</tp:taxon-name-part></tp:taxon-name></italic> complex. Ocelli absent. Medial s-chaetae in posterior position from <abbrev xmlns:xlink="http://www.w3.org/1999/xlink" xlink:title="thoracic segments" id="ABBRID0EOQAI" xlink:type="simple">Th</abbrev>. II to <abbrev xmlns:xlink="http://www.w3.org/1999/xlink" xlink:title="abdominal segments" id="ABBRID0ESQAI" xlink:type="simple">Abd</abbrev>. IV. Number of s-chaetae 3,3/2,2,2,2,3. Foil chaetae at the end of abdomen absent.</p></tp:treatment-sec><tp:treatment-sec sec-type="discussion" id="SECID0EWQAI"><title>Discussion.</title><p>The genus <italic><tp:taxon-name><tp:taxon-name-part taxon-name-part-type="genus" reg="Isotominella">Isotominella</tp:taxon-name-part></tp:taxon-name></italic> was described from Ivory Coast and was subsequently given a detailed diagnosis by <xref ref-type="bibr" rid="B24">Jordana et al. (2009)</xref> based on material of <italic><tp:taxon-name><tp:taxon-name-part taxon-name-part-type="genus" reg="Isotominella">I.</tp:taxon-name-part> <tp:taxon-name-part taxon-name-part-type="species" reg="geophila">geophila</tp:taxon-name-part></tp:taxon-name></italic> from Algeria. The taxon was considered a member of the <italic><tp:taxon-name><tp:taxon-name-part taxon-name-part-type="genus" reg="Cryptopygus">Cryptopygus</tp:taxon-name-part></tp:taxon-name></italic> complex and was said to differ from related genera mainly by the crenulation, which is developed only in the proximal half of the dens. According to <xref ref-type="bibr" rid="B24">Jordana et al. (2009)</xref>, in other genera of the complex this crenulation is either absent (i.e., dens is “smooth”), or extends further along the posterior side of dens, as in <italic><tp:taxon-name><tp:taxon-name-part taxon-name-part-type="genus" reg="Hemisotoma">Hemisotoma</tp:taxon-name-part></tp:taxon-name></italic> Bagnall, 1949.</p><p>In our view, the crenulation is a flexible character within the genera of the <italic><tp:taxon-name><tp:taxon-name-part taxon-name-part-type="genus" reg="Cryptopygus">Cryptopygus</tp:taxon-name-part></tp:taxon-name></italic> complex and depends on the length of furca, which can vary highly within a large genus, e.g., in <italic><tp:taxon-name><tp:taxon-name-part taxon-name-part-type="genus" reg="Cryptopygus">Cryptopygus</tp:taxon-name-part></tp:taxon-name></italic> s. str., and particularly, among its representatives in South Africa (Figs <xref ref-type="fig" rid="F3">14</xref>, <xref ref-type="fig" rid="F6">30</xref>, <xref ref-type="fig" rid="F7">35</xref>, <xref ref-type="fig" rid="F9">43</xref>). Two species of the genus <italic><tp:taxon-name><tp:taxon-name-part taxon-name-part-type="genus" reg="Isotominella">Isotominella</tp:taxon-name-part></tp:taxon-name></italic>, <italic><tp:taxon-name><tp:taxon-name-part taxon-name-part-type="genus" reg="Isotominella">I.</tp:taxon-name-part> <tp:taxon-name-part taxon-name-part-type="species" reg="geophila">geophila</tp:taxon-name-part></tp:taxon-name></italic> and <italic><tp:taxon-name><tp:taxon-name-part taxon-name-part-type="genus" reg="Isotominella">I.</tp:taxon-name-part> <tp:taxon-name-part taxon-name-part-type="species" reg="laterochaeta">laterochaeta</tp:taxon-name-part></tp:taxon-name></italic> sp. nov. share a remarkable s-chaetotaxy, particularly, the posterior position of medial s-chaetae on body tergites, a reduced s-formula (3,3/2,2,2,2,3), and differentiation of s-chaetae on <abbrev xmlns:xlink="http://www.w3.org/1999/xlink" xlink:title="abdominal segments" id="ABBRID0EBUAI" xlink:type="simple">Abd</abbrev>. V with two long dorsal and one short lateral s-chaetae. The mouth parts of the two species are uncommon: the terminal ‘sensilla’ of papilla A and B are rod-like, the number of basolateral chaetae of labium are increased, the labrum has two prelabral chaetae, the number of sublobal hairs of maxillary outer lobe is reduced (three in the new species and two in <italic><tp:taxon-name><tp:taxon-name-part taxon-name-part-type="genus" reg="Isotominella">I.</tp:taxon-name-part> <tp:taxon-name-part taxon-name-part-type="species" reg="geophila">geophila</tp:taxon-name-part></tp:taxon-name></italic>), and the maxillary head is modified. The presence of 7–9 basolateral chaetae on the labium (vs. commonly five as determined by <xref ref-type="bibr" rid="B12">Fjellberg 1999</xref>) in <italic><tp:taxon-name><tp:taxon-name-part taxon-name-part-type="genus" reg="Isotominella">I.</tp:taxon-name-part> <tp:taxon-name-part taxon-name-part-type="species" reg="laterochaeta">laterochaeta</tp:taxon-name-part></tp:taxon-name></italic> sp. nov. have not been recorded so far for <tp:taxon-name><tp:taxon-name-part taxon-name-part-type="family">Isotomidae</tp:taxon-name-part></tp:taxon-name>. This remarkable feature is less pronounced in <italic><tp:taxon-name><tp:taxon-name-part taxon-name-part-type="genus" reg="Isotominella">I.</tp:taxon-name-part> <tp:taxon-name-part taxon-name-part-type="species" reg="geophila">geophila</tp:taxon-name-part></tp:taxon-name></italic> in which this number is variable (five or six). Six basolateral chaetae on the labium were found in the genus <italic><tp:taxon-name><tp:taxon-name-part taxon-name-part-type="genus" reg="Pauropygus">Pauropygus</tp:taxon-name-part></tp:taxon-name></italic> (<xref ref-type="bibr" rid="B33">Potapov et al. 2013</xref>) in <italic><tp:taxon-name><tp:taxon-name-part taxon-name-part-type="genus" reg="Pauropygus">P.</tp:taxon-name-part> <tp:taxon-name-part taxon-name-part-type="species" reg="projectus">projectus</tp:taxon-name-part></tp:taxon-name></italic><xref ref-type="bibr" rid="B33">Potapov et al., 2013</xref>, <italic><tp:taxon-name><tp:taxon-name-part taxon-name-part-type="genus" reg="Pauropygus">P.</tp:taxon-name-part> <tp:taxon-name-part taxon-name-part-type="species" reg="caussaneli">caussaneli</tp:taxon-name-part></tp:taxon-name></italic>, <italic><tp:taxon-name><tp:taxon-name-part taxon-name-part-type="genus" reg="Pauropygus">P.</tp:taxon-name-part> <tp:taxon-name-part taxon-name-part-type="species" reg="pacificus">pacificus</tp:taxon-name-part></tp:taxon-name></italic><xref ref-type="bibr" rid="B33">Potapov et al., 2013</xref>, which also shows the posterior position of the s-chaetae on tergites. The two genera share other important characters and are probably closely related (<xref ref-type="bibr" rid="B33">Potapov et al. 2013</xref>). Labral chaetae are normally pressed to the labrum in <tp:taxon-name><tp:taxon-name-part taxon-name-part-type="family">Isotomidae</tp:taxon-name-part></tp:taxon-name>, while they are projected forward in the new species (the character is unclear for <italic><tp:taxon-name><tp:taxon-name-part taxon-name-part-type="genus" reg="Isotominella">I.</tp:taxon-name-part> <tp:taxon-name-part taxon-name-part-type="species" reg="geophila">geophila</tp:taxon-name-part></tp:taxon-name></italic>). <italic><tp:taxon-name><tp:taxon-name-part taxon-name-part-type="genus" reg="Isotominella">Isotominella</tp:taxon-name-part></tp:taxon-name></italic> also resembles the blind genera <italic><tp:taxon-name><tp:taxon-name-part taxon-name-part-type="genus" reg="Cylindropygus">Cylindropygus</tp:taxon-name-part></tp:taxon-name></italic><xref ref-type="bibr" rid="B8">Deharveng et al., 2005</xref> (Europe) and <italic><tp:taxon-name><tp:taxon-name-part taxon-name-part-type="genus" reg="Dagamaea">Dagamaea</tp:taxon-name-part></tp:taxon-name></italic> Yosii, 1965 (East Asia and North America) but reliably differs by the posterior (vs. mid-tergal) position of the s-chaetae on the body tergites. A table to compare all the genera of the complex <italic><tp:taxon-name><tp:taxon-name-part taxon-name-part-type="genus" reg="Cryptopygus">Cryptopygus</tp:taxon-name-part></tp:taxon-name></italic> is given by <xref ref-type="bibr" rid="B24">Jordana et al. (2009)</xref>.</p></tp:treatment-sec><tp:treatment-sec><!--Section generated to contain objects referenced in tp:taxon-treatment.--><fig id="F3" position="float" orientation="portrait"><object-id xmlns:xlink="http://www.w3.org/1999/xlink" content-type="doi" xlink:type="simple">10.3897/zookeys.945.51860.figures6-14</object-id><object-id xmlns:xlink="http://www.w3.org/1999/xlink" content-type="arpha" xlink:type="simple">FE6BA1F5-955F-51B0-AE3B-3C48E44A1062</object-id><label>Figures 6–14.</label><caption><p><italic><tp:taxon-name><tp:taxon-name-part taxon-name-part-type="genus" reg="Cryptopygus">C.</tp:taxon-name-part> <tp:taxon-name-part taxon-name-part-type="species" reg="bulbus">bulbus</tp:taxon-name-part></tp:taxon-name></italic> sp. nov. <bold>6</bold><abbrev xmlns:xlink="http://www.w3.org/1999/xlink" xlink:title="abdominal segments" id="ABBRID0EM6AE" xlink:type="simple">Abd</abbrev>. IV and fused <abbrev xmlns:xlink="http://www.w3.org/1999/xlink" xlink:title="abdominal segments" id="ABBRID0EQ6AE" xlink:type="simple">Abd</abbrev>. V and VI <bold>7</bold> labrum, lateral view <bold>8</bold> ocelli, <abbrev xmlns:xlink="http://www.w3.org/1999/xlink" xlink:title="postantennal organ" id="ABBRID0EY6AE" xlink:type="simple">PAO</abbrev> and <abbrev xmlns:xlink="http://www.w3.org/1999/xlink" xlink:title="antennal segments" id="ABBRID0E36AE" xlink:type="simple">Ant</abbrev>. I <bold>9, 10</bold> apical part of <abbrev xmlns:xlink="http://www.w3.org/1999/xlink" xlink:title="antennal segments" id="ABBRID0EDAAG" xlink:type="simple">Ant</abbrev>. IV, different views <bold>11</bold> tibiotarsus and claw of Leg III in adult male <bold>12</bold> ventral tube, ventral view <bold>13</bold> furcal area, ventral view <bold>14</bold> furca, lateral view. Abbreviations: ab apical bulb, org organit, sms subapical <abbrev xmlns:xlink="http://www.w3.org/1999/xlink" xlink:title="micro s-chaeta(e) or ms-chaeta(e)" id="ABBRID0EPAAG" xlink:type="simple">ms</abbrev>-chaeta, <abbrev xmlns:xlink="http://www.w3.org/1999/xlink" xlink:title="basal micro s-chaeta(e)" id="ABBRID0ETAAG" xlink:type="simple">bms</abbrev> basal <abbrev xmlns:xlink="http://www.w3.org/1999/xlink" xlink:title="micro s-chaeta(e) or ms-chaeta(e)" id="ABBRID0EXAAG" xlink:type="simple">ms</abbrev>-chaeta, ss s-chaeta.</p></caption><graphic xmlns:xlink="http://www.w3.org/1999/xlink" xlink:href="zookeys-945-099-g003.jpg" position="float" orientation="portrait" xlink:type="simple" id="oo_428161.jpg"><uri content-type="original_file" xlink:type="simple">https://binary.pensoft.net/fig/428161</uri></graphic></fig><fig id="F6" position="float" orientation="portrait"><object-id xmlns:xlink="http://www.w3.org/1999/xlink" content-type="doi" xlink:type="simple">10.3897/zookeys.945.51860.figures26-31</object-id><object-id xmlns:xlink="http://www.w3.org/1999/xlink" content-type="arpha" xlink:type="simple">F518CBE7-4473-5E67-8F17-958C9DCC642C</object-id><label>Figures 26–31.</label><caption><p><italic><tp:taxon-name><tp:taxon-name-part taxon-name-part-type="genus" reg="Cryptopygus">C.</tp:taxon-name-part> <tp:taxon-name-part taxon-name-part-type="species" reg="postantennalis">postantennalis</tp:taxon-name-part></tp:taxon-name></italic> sp. nov. <bold>26</bold> macrochaetotaxy and s-<abbrev xmlns:xlink="http://www.w3.org/1999/xlink" xlink:title="micro s-chaeta(e) or ms-chaeta(e)" id="ABBRID0E63AG" xlink:type="simple">ms</abbrev>-pattern <bold>27</bold><abbrev xmlns:xlink="http://www.w3.org/1999/xlink" xlink:title="postantennal organ" id="ABBRID0EF4AG" xlink:type="simple">PAO</abbrev> and eye area <bold>28</bold><abbrev xmlns:xlink="http://www.w3.org/1999/xlink" xlink:title="antennal segments" id="ABBRID0EL4AG" xlink:type="simple">Ant</abbrev>. I <bold>29</bold> apical part of <abbrev xmlns:xlink="http://www.w3.org/1999/xlink" xlink:title="antennal segments" id="ABBRID0ER4AG" xlink:type="simple">Ant</abbrev>. IV <bold>30</bold> dens, lateral view <bold>31</bold><abbrev xmlns:xlink="http://www.w3.org/1999/xlink" xlink:title="abdominal segments" id="ABBRID0EZ4AG" xlink:type="simple">Abd</abbrev>. IV and V. Abbreviations: org organit, sms subapical <abbrev xmlns:xlink="http://www.w3.org/1999/xlink" xlink:title="micro s-chaeta(e) or ms-chaeta(e)" id="ABBRID0E44AG" xlink:type="simple">ms</abbrev>-chaeta, ss s-chaeta, <abbrev xmlns:xlink="http://www.w3.org/1999/xlink" xlink:title="basal micro s-chaeta(e)" id="ABBRID0EB5AG" xlink:type="simple">bms</abbrev> basal <abbrev xmlns:xlink="http://www.w3.org/1999/xlink" xlink:title="micro s-chaeta(e) or ms-chaeta(e)" id="ABBRID0EF5AG" xlink:type="simple">ms</abbrev>-chaeta, <abbrev xmlns:xlink="http://www.w3.org/1999/xlink" xlink:title="micro s-chaeta(e) or ms-chaeta(e)" id="ABBRID0EJ5AG" xlink:type="simple">ms</abbrev><abbrev xmlns:xlink="http://www.w3.org/1999/xlink" xlink:title="micro s-chaeta(e) or ms-chaeta(e)" id="ABBRID0EN5AG" xlink:type="simple">ms</abbrev>-chaeta.</p></caption><graphic xmlns:xlink="http://www.w3.org/1999/xlink" xlink:href="zookeys-945-099-g006.jpg" position="float" orientation="portrait" xlink:type="simple" id="oo_428164.jpg"><uri content-type="original_file" xlink:type="simple">https://binary.pensoft.net/fig/428164</uri></graphic></fig><fig id="F7" position="float" orientation="portrait"><object-id xmlns:xlink="http://www.w3.org/1999/xlink" content-type="doi" xlink:type="simple">10.3897/zookeys.945.51860.figures32-36</object-id><object-id xmlns:xlink="http://www.w3.org/1999/xlink" content-type="arpha" xlink:type="simple">E812E6B3-98C2-525B-AEBD-284CEEA25021</object-id><label>Figures 32–36.</label><caption><p><italic><tp:taxon-name><tp:taxon-name-part taxon-name-part-type="genus" reg="Cryptopygus">C.</tp:taxon-name-part> <tp:taxon-name-part taxon-name-part-type="species" reg="inflatus">inflatus</tp:taxon-name-part></tp:taxon-name></italic> sp. nov. <bold>32</bold> macrochaetotaxy and s-<abbrev xmlns:xlink="http://www.w3.org/1999/xlink" xlink:title="micro s-chaeta(e) or ms-chaeta(e)" id="ABBRID0E6HBG" xlink:type="simple">ms</abbrev>-pattern <bold>33</bold><abbrev xmlns:xlink="http://www.w3.org/1999/xlink" xlink:title="abdominal segments" id="ABBRID0EFIBG" xlink:type="simple">Abd</abbrev>. IV and fused <abbrev xmlns:xlink="http://www.w3.org/1999/xlink" xlink:title="abdominal segments" id="ABBRID0EJIBG" xlink:type="simple">Abd</abbrev>. V and VI <bold>34</bold><abbrev xmlns:xlink="http://www.w3.org/1999/xlink" xlink:title="antennal segments" id="ABBRID0EPIBG" xlink:type="simple">Ant</abbrev>. I <bold>35</bold> dens, lateral view <bold>36</bold> ocelli and <abbrev xmlns:xlink="http://www.w3.org/1999/xlink" xlink:title="postantennal organ" id="ABBRID0EXIBG" xlink:type="simple">PAO</abbrev>. Abbreviations: ss s-chaeta, <abbrev xmlns:xlink="http://www.w3.org/1999/xlink" xlink:title="basal micro s-chaeta(e)" id="ABBRID0E2IBG" xlink:type="simple">bms</abbrev> basal <abbrev xmlns:xlink="http://www.w3.org/1999/xlink" xlink:title="micro s-chaeta(e) or ms-chaeta(e)" id="ABBRID0E6IBG" xlink:type="simple">ms</abbrev>-chaeta, <abbrev xmlns:xlink="http://www.w3.org/1999/xlink" xlink:title="micro s-chaeta(e) or ms-chaeta(e)" id="ABBRID0EDJBG" xlink:type="simple">ms</abbrev><abbrev xmlns:xlink="http://www.w3.org/1999/xlink" xlink:title="micro s-chaeta(e) or ms-chaeta(e)" id="ABBRID0EHJBG" xlink:type="simple">ms</abbrev>-chaeta.</p></caption><graphic xmlns:xlink="http://www.w3.org/1999/xlink" xlink:href="zookeys-945-099-g007.jpg" position="float" orientation="portrait" xlink:type="simple" id="oo_428165.jpg"><uri content-type="original_file" xlink:type="simple">https://binary.pensoft.net/fig/428165</uri></graphic></fig><fig id="F9" position="float" orientation="portrait"><object-id xmlns:xlink="http://www.w3.org/1999/xlink" content-type="doi" xlink:type="simple">10.3897/zookeys.945.51860.figures42-46</object-id><object-id xmlns:xlink="http://www.w3.org/1999/xlink" content-type="arpha" xlink:type="simple">4F133CA4-BA6E-59B5-B4ED-6A4D90B3CF58</object-id><label>Figures 42–46.</label><caption><p><italic><tp:taxon-name><tp:taxon-name-part taxon-name-part-type="genus" reg="Cryptopygus">C.</tp:taxon-name-part> <tp:taxon-name-part taxon-name-part-type="species" reg="longisensillus">longisensillus</tp:taxon-name-part></tp:taxon-name></italic> sp. nov. <bold>42</bold> macrochaetotaxy and s-<abbrev xmlns:xlink="http://www.w3.org/1999/xlink" xlink:title="micro s-chaeta(e) or ms-chaeta(e)" id="ABBRID0ERVBG" xlink:type="simple">ms</abbrev>-pattern <bold>43, 44</bold> dens, lateral (<bold>43</bold>) and anterior (<bold>44</bold>) views <bold>45</bold><abbrev xmlns:xlink="http://www.w3.org/1999/xlink" xlink:title="abdominal segments" id="ABBRID0E4VBG" xlink:type="simple">Abd</abbrev>. IV and fused <abbrev xmlns:xlink="http://www.w3.org/1999/xlink" xlink:title="abdominal segments" id="ABBRID0EBWBG" xlink:type="simple">Abd</abbrev>. V and VI <bold>46</bold> tibiotarsus and claw of Leg III. Abbreviations: ss s-chaeta, <abbrev xmlns:xlink="http://www.w3.org/1999/xlink" xlink:title="micro s-chaeta(e) or ms-chaeta(e)" id="ABBRID0EHWBG" xlink:type="simple">ms</abbrev><abbrev xmlns:xlink="http://www.w3.org/1999/xlink" xlink:title="micro s-chaeta(e) or ms-chaeta(e)" id="ABBRID0ELWBG" xlink:type="simple">ms</abbrev>-chaeta.</p></caption><graphic xmlns:xlink="http://www.w3.org/1999/xlink" xlink:href="zookeys-945-099-g009.jpg" position="float" orientation="portrait" xlink:type="simple" id="oo_428167.jpg"><uri content-type="original_file" xlink:type="simple">https://binary.pensoft.net/fig/428167</uri></graphic></fig></tp:treatment-sec><ref-list><ref id="B24"><mixed-citation xmlns:xlink="http://www.w3.org/1999/xlink" xlink:type="simple"><person-group><name name-style="western"><surname>Jordana</surname><given-names>R</given-names></name><name name-style="western"><surname>Hamra-Kroua</surname><given-names>S</given-names></name><name name-style="western"><surname>Baquero</surname><given-names>E</given-names></name></person-group> (<year>2009</year>) <article-title>Redescription of <italic><tp:taxon-name><tp:taxon-name-part taxon-name-part-type="genus">Isotominella</tp:taxon-name-part> <tp:taxon-name-part taxon-name-part-type="species">geophila</tp:taxon-name-part></tp:taxon-name></italic> Delamare Deboutteville, 1948 from Algeria (<tp:taxon-name><tp:taxon-name-part taxon-name-part-type="order">Collembola</tp:taxon-name-part></tp:taxon-name>, <tp:taxon-name><tp:taxon-name-part taxon-name-part-type="suborder">Entomobryomorpha</tp:taxon-name-part></tp:taxon-name>, <tp:taxon-name><tp:taxon-name-part taxon-name-part-type="family">Isotomidae</tp:taxon-name-part></tp:taxon-name>), A second world record for an Ivory Coast species.</article-title><source>Zootaxa</source><volume>2169</volume>: <fpage>63</fpage>–<lpage>68</lpage>. <ext-link xlink:type="simple" ext-link-type="doi" xlink:href="10.11646/zootaxa.2169.1.6">https://doi.org/10.11646/zootaxa.2169.1.6</ext-link></mixed-citation></ref><ref id="B12"><mixed-citation xmlns:xlink="http://www.w3.org/1999/xlink" xlink:type="simple"><person-group><name name-style="western"><surname>Fjellberg</surname><given-names>A</given-names></name></person-group> (<year>1999</year>) <article-title>The labial palp in <tp:taxon-name><tp:taxon-name-part taxon-name-part-type="order">Collembola</tp:taxon-name-part></tp:taxon-name>.</article-title><source>Zoologischer Anzeiger</source><volume>237</volume>: <fpage>309</fpage>–<lpage>330</lpage>.</mixed-citation></ref><ref id="B33"><mixed-citation xmlns:xlink="http://www.w3.org/1999/xlink" xlink:type="simple"><person-group><name name-style="western"><surname>Potapov</surname><given-names>M</given-names></name><name name-style="western"><surname>Gao</surname><given-names>Y</given-names></name><name name-style="western"><surname>Deharveng</surname><given-names>L</given-names></name></person-group> (<year>2013</year>) <article-title>Taxonomy of the <italic><tp:taxon-name><tp:taxon-name-part taxon-name-part-type="genus">Cryptopygus</tp:taxon-name-part></tp:taxon-name></italic> complex. I. <italic><tp:taxon-name><tp:taxon-name-part taxon-name-part-type="genus">Pauropygus</tp:taxon-name-part></tp:taxon-name></italic>–a new worldwide littoral genus (<tp:taxon-name><tp:taxon-name-part taxon-name-part-type="order">Collembola</tp:taxon-name-part></tp:taxon-name>, <tp:taxon-name><tp:taxon-name-part taxon-name-part-type="family">Isotomidae</tp:taxon-name-part></tp:taxon-name>).</article-title><source>ZooKeys</source><volume>304</volume>: <fpage>1</fpage>–<lpage>16</lpage>. <ext-link xlink:type="simple" ext-link-type="doi" xlink:href="10.3897/zookeys.304.4083">https://doi.org/10.3897/zookeys.304.4083</ext-link></mixed-citation></ref><ref id="B8"><mixed-citation xmlns:xlink="http://www.w3.org/1999/xlink" xlink:type="simple"><person-group><name name-style="western"><surname>Deharveng</surname><given-names>L</given-names></name><name name-style="western"><surname>Potapov</surname><given-names>M</given-names></name><name name-style="western"><surname>Bedos</surname><given-names>A</given-names></name></person-group> (<year>2005</year>) <article-title><italic><tp:taxon-name><tp:taxon-name-part taxon-name-part-type="genus">Cylindropygus</tp:taxon-name-part> <tp:taxon-name-part taxon-name-part-type="species">ferox</tp:taxon-name-part></tp:taxon-name></italic> gen. n., sp. n.: A new member of the <italic><tp:taxon-name><tp:taxon-name-part taxon-name-part-type="genus">Cryptopygus</tp:taxon-name-part></tp:taxon-name></italic> complex (<tp:taxon-name><tp:taxon-name-part taxon-name-part-type="order">Collembola</tp:taxon-name-part></tp:taxon-name>, <tp:taxon-name><tp:taxon-name-part taxon-name-part-type="family">Isotomidae</tp:taxon-name-part></tp:taxon-name>) from central France.</article-title><source>Journal of Natural History</source><volume>39</volume>: <fpage>2179</fpage>–<lpage>2185</lpage>. <ext-link xlink:type="simple" ext-link-type="doi" xlink:href="10.1080/00222930500061213">https://doi.org/10.1080/00222930500061213</ext-link></mixed-citation></ref></ref-list></tp:taxon-treatment>
