# Supplementary material for: Taxonomy of the Cryptopygus complex. III. The revision of South African species of Cryptopygus and Isotominella (Collembola, Isotomidae)
Source: Zookeys. 2020 Jul 3;945:99–127. doi: 10.3897/zookeys.945.51860 (PMC7351832; doi:10.3897/zookeys.945.51860)
Supplement: XML Treatment for Isotominella laterochaeta [file zookeys.945.51860-treatment9.xml]

<!DOCTYPE tp:taxon-treatment
  PUBLIC "-//TaxonX//DTD Taxonomic Treatment Publishing DTD v0 20100105//EN" "tax-treatment-NSO.dtd">
<tp:taxon-treatment xmlns:tp="http://www.plazi.org/taxpub"><tp:treatment-meta><kwd-group><label>Taxon classification</label><kwd><named-content xmlns:xlink="http://www.w3.org/1999/xlink" content-type="kingdom">Animalia</named-content></kwd><kwd><named-content xmlns:xlink="http://www.w3.org/1999/xlink" content-type="order">Entomobryomorpha</named-content></kwd><kwd><named-content xmlns:xlink="http://www.w3.org/1999/xlink" content-type="family">Isotomidae</named-content></kwd></kwd-group><mixed-citation publication-type="journal"><person-group><name><surname>Potapov</surname><given-names>Mikhail B.</given-names></name><name><surname>Janion-Scheepers</surname><given-names>Charlene</given-names></name><name><surname>Deharveng</surname><given-names>Louis</given-names></name></person-group><article-title>Taxonomy of the <italic><tp:taxon-name><tp:taxon-name-part taxon-name-part-type="genus" reg="Cryptopygus">Cryptopygus</tp:taxon-name-part></tp:taxon-name></italic> complex. III. The revision of South African species of <italic><tp:taxon-name><tp:taxon-name-part taxon-name-part-type="genus" reg="Cryptopygus">Cryptopygus</tp:taxon-name-part></tp:taxon-name></italic> and <italic><tp:taxon-name><tp:taxon-name-part taxon-name-part-type="genus" reg="Isotominella">Isotominella</tp:taxon-name-part></tp:taxon-name></italic> (<tp:taxon-name><tp:taxon-name-part taxon-name-part-type="order">Collembola</tp:taxon-name-part></tp:taxon-name>, <tp:taxon-name><tp:taxon-name-part taxon-name-part-type="family">Isotomidae</tp:taxon-name-part></tp:taxon-name>)</article-title><source>Zookeys</source><day>03</day><month>7</month><year>2020</year><volume>945</volume><fpage>99</fpage><lpage>127</lpage><pub-id pub-id-type="doi">10.3897/zookeys.945.51860</pub-id></mixed-citation></tp:treatment-meta><tp:nomenclature><tp:taxon-name><object-id xmlns:xlink="http://www.w3.org/1999/xlink" content-type="arpha" xlink:type="simple">55D5CB77-8C39-50DB-9A2A-997D716C58B0</object-id>
              <tp:taxon-name-part taxon-name-part-type="genus" reg="Isotominella">Isotominella</tp:taxon-name-part>
              <tp:taxon-name-part taxon-name-part-type="species" reg="laterochaeta">laterochaeta</tp:taxon-name-part>
              <object-id xmlns:xlink="http://www.w3.org/1999/xlink" content-type="zoobank" xlink:type="simple">http://zoobank.org/DD3D202C-F6D0-4912-A1BE-DFD11557771B</object-id>
            </tp:taxon-name><tp:taxon-status xmlns:xlink="http://www.w3.org/1999/xlink" xlink:type="simple">sp. nov.</tp:taxon-status><xref ref-type="fig" rid="F10">Figures 47–53</xref><xref ref-type="fig" rid="F11">, 54–59</xref></tp:nomenclature><tp:treatment-sec sec-type="type material" id="SECID0EL1AI"><title>Type material.</title><p>Holotype and eight paratypes: South Africa • Western Cape, Platboom, Cape Point National Park; <named-content xmlns:xlink="http://www.w3.org/1999/xlink" content-type="dwc:verbatimCoordinates" xlink:type="simple"><named-content content-type="geo-json" specific-use="{&#34;type&#34;:&#34;Point&#34;,&#34;coordinates&#34;:[18.447633,-34.336017]}" id="NCID0EU1AI" xlink:type="simple">34.336017S, 18.447633E</named-content></named-content>; 14 Nov. 2010; L. Deharveng and A. Bedos leg.; soil; SAF 318. Holotype and two paratypes on three slides deposited at <named-content xmlns:xlink="http://www.w3.org/1999/xlink" content-type="dwc:institutional_code" xlink:type="simple">SAMC</named-content>, three paratypes on three slides at NMHN, and three paratypes on three slides at <named-content xmlns:xlink="http://www.w3.org/1999/xlink" content-type="dwc:institutional_code" xlink:type="simple">MSPU</named-content>.</p></tp:treatment-sec><tp:treatment-sec sec-type="diagnosis" id="SECID0ED2AI"><title>Diagnosis.</title><p>Blind. Labium with 7–9 basolateral chaetae. Chaetae on ventral side of <abbrev xmlns:xlink="http://www.w3.org/1999/xlink" xlink:title="thoracic segments" id="ABBRID0EJ2AI" xlink:type="simple">Th</abbrev>. III present. Labial palp with 16 guard chaetae. Three sublobal hairs on maxillary outer lobe. Anterior side of manubrium with 9–10+9–10 chaetae. Dens with 12–14 anterior and four posterior chaetae. Mucro bidentate.</p></tp:treatment-sec><tp:treatment-sec sec-type="description" id="SECID0EN2AI"><title>Description.</title><p>Body size 0.8–1.0 mm. White, without pigmentation, appearance as <italic><tp:taxon-name><tp:taxon-name-part taxon-name-part-type="genus" reg="Mucrosomia">Mucrosomia</tp:taxon-name-part> <tp:taxon-name-part taxon-name-part-type="species" reg="caeca">caeca</tp:taxon-name-part></tp:taxon-name></italic> (Fig. <xref ref-type="fig" rid="F10">47</xref>). Mouth cone projected forward. <abbrev xmlns:xlink="http://www.w3.org/1999/xlink" xlink:title="abdominal segments" id="ABBRID0EC3AI" xlink:type="simple">Abd</abbrev>. V well separated from <abbrev xmlns:xlink="http://www.w3.org/1999/xlink" xlink:title="abdominal segments" id="ABBRID0EG3AI" xlink:type="simple">Abd</abbrev>. IV and fused with <abbrev xmlns:xlink="http://www.w3.org/1999/xlink" xlink:title="abdominal segments" id="ABBRID0EK3AI" xlink:type="simple">Abd</abbrev>. VI (Fig. <xref ref-type="fig" rid="F10">53</xref>). Cuticle “smooth”. Without ocelli. <abbrev xmlns:xlink="http://www.w3.org/1999/xlink" xlink:title="postantennal organ" id="ABBRID0ES3AI" xlink:type="simple">PAO</abbrev> small, not constricted, less than a half of width of <abbrev xmlns:xlink="http://www.w3.org/1999/xlink" xlink:title="antennal segments" id="ABBRID0EW3AI" xlink:type="simple">Ant</abbrev>. I and 0.5–0.7 as long as inner unguis length. Maxillary head with slender lamellae and thin capitulum. Maxillary outer lobe with three sublobal hairs, maxillary palp simple (Fig. <xref ref-type="fig" rid="F10">52</xref>). Labral formula as 2/5,5,4, edge of labrum not reduced. Chaetae of labrum conspicuously projected forward (Fig. <xref ref-type="fig" rid="F10">50</xref>). Labral chaetae of middle and distal rows thicker than chaetae of proximal row. Inner chaetae of distal row shifted to more proximal position and integrated to middle row resulting the impression of 5,7,2 formula. Up to ten clypeal chaetae. Labium with five papillae (<italic>A–E</italic>), 16 guard chaetae (guard chaetae e7 present), and three proximal chaetae (Fig. <xref ref-type="fig" rid="F10">49</xref>). Terminal ‘sensilla’ of papillae <italic>A</italic> and <italic>B</italic> rod-like. All inner guard chaetae (b3, b4, d3, d4, e2, e3, e5, e6) strongly curved. With two curved and small accessorial hypostomal chaetae (h1, h2), main hypostomal chaeta (H) absent (Fig. <xref ref-type="fig" rid="F10">49</xref>). Basal part of labium with four basomedian and 7–9 basolateral chaetae (Figs <xref ref-type="fig" rid="F10">48</xref>, <xref ref-type="fig" rid="F10">52</xref>). Ventral side of head with numerous chaetae (up to 13 on one side along ventral line), with numerous chaetae at base of labium (Fig. <xref ref-type="fig" rid="F10">48</xref>). Normal s-chaetae and basal micro s-chaetae hardly differentiated on antennae, their number difficult to ascertain. <abbrev xmlns:xlink="http://www.w3.org/1999/xlink" xlink:title="antennal segments" id="ABBRID0E34AI" xlink:type="simple">Ant</abbrev>. I with many chaetae and at least two ventral s-chaetae (s) mixed with normal chaetae (or thinner s-chaetae). <abbrev xmlns:xlink="http://www.w3.org/1999/xlink" xlink:title="antennal segments" id="ABBRID0EA5AI" xlink:type="simple">Ant</abbrev>. III with five distal s (including one lateral), without additional s-chaetae. S-chaetae on <abbrev xmlns:xlink="http://www.w3.org/1999/xlink" xlink:title="antennal segments" id="ABBRID0EE5AI" xlink:type="simple">Ant</abbrev>. IV weakly differentiated. Organite small, rudimental, close to subapical micro s-chaeta, which is long and bent (Fig. <xref ref-type="fig" rid="F10">51</xref>).</p><fig id="F10" position="float" orientation="portrait"><object-id xmlns:xlink="http://www.w3.org/1999/xlink" content-type="doi" xlink:type="simple">10.3897/zookeys.945.51860.figures47-53</object-id><object-id xmlns:xlink="http://www.w3.org/1999/xlink" content-type="arpha" xlink:type="simple">EBB0AA21-B333-5C4D-937B-A856FA067D9B</object-id><label>Figures 47–53.</label><caption><p><italic><tp:taxon-name><tp:taxon-name-part taxon-name-part-type="genus" reg="Isotominella">Isotominella</tp:taxon-name-part> <tp:taxon-name-part taxon-name-part-type="species" reg="laterochaeta">laterochaeta</tp:taxon-name-part></tp:taxon-name></italic> sp. nov. <bold>47</bold> appearance and macrochaetotaxy (some macrochaetae lost) <bold>48</bold> ventral side of head <bold>49</bold> labial palp (hypostomal chaetae shown separately) <bold>50</bold> labrum, lateral view (chaetae of distal row marked, three, three, and two chaetae shown for proximal, middle, and distal rows, respectively) <bold>51</bold> apical part of <abbrev xmlns:xlink="http://www.w3.org/1999/xlink" xlink:title="antennal segments" id="ABBRID0EJ6AI" xlink:type="simple">Ant</abbrev>. IV <bold>52</bold> basal parts of labium and maxillary outer lobe, lateral view <bold>53</bold> posterior edge of <abbrev xmlns:xlink="http://www.w3.org/1999/xlink" xlink:title="abdominal segments" id="ABBRID0ER6AI" xlink:type="simple">Abd</abbrev>. IV and fused <abbrev xmlns:xlink="http://www.w3.org/1999/xlink" xlink:title="abdominal segments" id="ABBRID0EV6AI" xlink:type="simple">Abd</abbrev>. V and VI. Abbreviations: A and B papillae of labial palp, blf basolateral field of labium, e7 guard chaeta e7, mp maxillary palp, h1 and h2 hypostomal chaetae, org organit, sms subapical <abbrev xmlns:xlink="http://www.w3.org/1999/xlink" xlink:title="micro s-chaeta(e) or ms-chaeta(e)" id="ABBRID0EZ6AI" xlink:type="simple">ms</abbrev>-chaeta, ss s-chaeta, <abbrev xmlns:xlink="http://www.w3.org/1999/xlink" xlink:title="micro s-chaeta(e) or ms-chaeta(e)" id="ABBRID0E46AI" xlink:type="simple">ms</abbrev><abbrev xmlns:xlink="http://www.w3.org/1999/xlink" xlink:title="micro s-chaeta(e) or ms-chaeta(e)" id="ABBRID0EBABI" xlink:type="simple">ms</abbrev>-chaeta.</p></caption><graphic xmlns:xlink="http://www.w3.org/1999/xlink" xlink:href="zookeys-945-099-g010.jpg" position="float" orientation="portrait" xlink:type="simple" id="oo_428168.jpg"><uri content-type="original_file" xlink:type="simple">https://binary.pensoft.net/fig/428168</uri></graphic></fig><p>Common chaetae long. S-formula as 3,3/2,2,2,2,3 (s), 1,0/1,0,0 (<abbrev xmlns:xlink="http://www.w3.org/1999/xlink" xlink:title="micro s-chaeta(e) or ms-chaeta(e)" id="ABBRID0EMABI" xlink:type="simple">ms</abbrev>) (Fig. <xref ref-type="fig" rid="F11">54</xref>). Tergal s-chaetae longer than common chaetae, less distinguishable on <abbrev xmlns:xlink="http://www.w3.org/1999/xlink" xlink:title="thoracic segments" id="ABBRID0EUABI" xlink:type="simple">Th</abbrev>. II and III. Medial s-chaetae on <abbrev xmlns:xlink="http://www.w3.org/1999/xlink" xlink:title="thoracic segments" id="ABBRID0EYABI" xlink:type="simple">Th</abbrev>. II-<abbrev xmlns:xlink="http://www.w3.org/1999/xlink" xlink:title="abdominal segments" id="ABBRID0E3ABI" xlink:type="simple">Abd</abbrev>. III situated in p-row of chaetae. On <abbrev xmlns:xlink="http://www.w3.org/1999/xlink" xlink:title="abdominal segments" id="ABBRID0EABBI" xlink:type="simple">Abd</abbrev>. V, two dorsal s-chaetae (accp1, accp2) long, one lateral s-chaeta short (Fig. <xref ref-type="fig" rid="F10">53</xref>). Macrochaetae smooth and long, 1,1/3,3,3,4 in number. Macrochaetae on <abbrev xmlns:xlink="http://www.w3.org/1999/xlink" xlink:title="abdominal segments" id="ABBRID0EIBBI" xlink:type="simple">Abd</abbrev>. V longer than on <abbrev xmlns:xlink="http://www.w3.org/1999/xlink" xlink:title="abdominal segments" id="ABBRID0EMBBI" xlink:type="simple">Abd</abbrev>. VI: 0.8–0.9 and 0.6–0.7 as long as the dens and 3.3–3.5 and 2.3–2.8 times longer than mucro on <abbrev xmlns:xlink="http://www.w3.org/1999/xlink" xlink:title="abdominal segments" id="ABBRID0EQBBI" xlink:type="simple">Abd</abbrev>. V and VI, respectively. One thin macrochaetae (possibly additional s-chaeta) present in latero-ventral position on <abbrev xmlns:xlink="http://www.w3.org/1999/xlink" xlink:title="abdominal segments" id="ABBRID0EUBBI" xlink:type="simple">Abd</abbrev>. V. Foil chaetae at the tip of abdomen absent. Axial chaetotaxy for <abbrev xmlns:xlink="http://www.w3.org/1999/xlink" xlink:title="thoracic segments" id="ABBRID0EYBBI" xlink:type="simple">Th</abbrev>. II-<abbrev xmlns:xlink="http://www.w3.org/1999/xlink" xlink:title="abdominal segments" id="ABBRID0E3BBI" xlink:type="simple">Abd</abbrev>. IV 14–16,7–8/5–6, 5–6, 5–6, ca. 6. <abbrev xmlns:xlink="http://www.w3.org/1999/xlink" xlink:title="thoracic segments" id="ABBRID0EACBI" xlink:type="simple">Th</abbrev>. III with 2–4+2–4 ventral chaetae.</p><p>Unguis of normal shape, without inner tooth and with two lateral teeth. Lateral teeth often asymmetrical in size and position. Empodial appendage thin, without lamellae, 0.6–0.7 as long as unguis. All tibiotarsi with many additional chaetae: Tibiotarsal tenent hairs not clavate. Ventral tube with 5–8+5–8 laterodistal and 6–9 posterior chaetae (with two larger in distal position), anteriorly without chaetae. Tenaculum with 4+4 teeth and two chaetae (rarely more). Anterior furcal subcoxa with 19–23, posterior one with 11–15 chaetae. Anterior side of manubrium with 9–10+9–10 chaetae arranged in two symmetrical group (Fig. <xref ref-type="fig" rid="F11">58</xref>), with distal pair thickened. Posterior side of manubrium with 11–14+11–14 chaetae on main part, 4+4 laterodistal and 2(3)+2(3) lateral chaetae (Fig. <xref ref-type="fig" rid="F11">59</xref>). Dens of medium length, with weak crenulation at the middle, with 12–14 anterior and four posterior chaetae (Figs <xref ref-type="fig" rid="F11">55–57</xref>). One minute chaeta-like process often seen close to distal chaeta. Mucro bidentate. Ratio manubrium : dens : mucro = 3.0–3.9 : 3.2–4.3 : 1.</p><fig id="F11" position="float" orientation="portrait"><object-id xmlns:xlink="http://www.w3.org/1999/xlink" content-type="doi" xlink:type="simple">10.3897/zookeys.945.51860.figures54-59</object-id><object-id xmlns:xlink="http://www.w3.org/1999/xlink" content-type="arpha" xlink:type="simple">8852A683-745A-53A6-B28E-2902517E2F13</object-id><label>Figures 54–59.</label><caption><p><italic><tp:taxon-name><tp:taxon-name-part taxon-name-part-type="genus" reg="Isotominella">I.</tp:taxon-name-part> <tp:taxon-name-part taxon-name-part-type="species" reg="laterochaeta">laterochaeta</tp:taxon-name-part></tp:taxon-name></italic> sp. nov. <bold>54</bold> macrochaetotaxy and s-<abbrev xmlns:xlink="http://www.w3.org/1999/xlink" xlink:title="micro s-chaeta(e) or ms-chaeta(e)" id="ABBRID0EHDBI" xlink:type="simple">ms</abbrev>-pattern <bold>55–57</bold> dens, posterior (<bold>55</bold>), anterior (<bold>56</bold>), and lateral (<bold>57</bold>) views <bold>58, 59</bold> manubrium, anterior (<bold>58</bold>) and posterior (<bold>59</bold>) views. Abbreviations: ss s-chaeta, <abbrev xmlns:xlink="http://www.w3.org/1999/xlink" xlink:title="micro s-chaeta(e) or ms-chaeta(e)" id="ABBRID0EZDBI" xlink:type="simple">ms</abbrev><abbrev xmlns:xlink="http://www.w3.org/1999/xlink" xlink:title="micro s-chaeta(e) or ms-chaeta(e)" id="ABBRID0E4DBI" xlink:type="simple">ms</abbrev>-chaeta.</p></caption><graphic xmlns:xlink="http://www.w3.org/1999/xlink" xlink:href="zookeys-945-099-g011.jpg" position="float" orientation="portrait" xlink:type="simple" id="oo_428169.jpg"><uri content-type="original_file" xlink:type="simple">https://binary.pensoft.net/fig/428169</uri></graphic></fig></tp:treatment-sec><tp:treatment-sec sec-type="etymology" id="SECID0EGEBI"><title>Etymology.</title><p>The name is derived from its many lateral chaetae on the basal part of labium.</p></tp:treatment-sec><tp:treatment-sec sec-type="distribution" id="SECID0ELEBI"><title>Distribution and ecology.</title><p>Known only from type locality (Cape Point National Park).</p></tp:treatment-sec><tp:treatment-sec sec-type="discussion" id="SECID0EQEBI"><title>Discussion.</title><p><italic><tp:taxon-name><tp:taxon-name-part taxon-name-part-type="genus" reg="Isotominella">Isotominella</tp:taxon-name-part> <tp:taxon-name-part taxon-name-part-type="species" reg="laterochaeta">laterochaeta</tp:taxon-name-part></tp:taxon-name></italic> sp. nov. and <italic><tp:taxon-name><tp:taxon-name-part taxon-name-part-type="genus" reg="Isotominella">I.</tp:taxon-name-part> <tp:taxon-name-part taxon-name-part-type="species" reg="geophila">geophila</tp:taxon-name-part></tp:taxon-name></italic> (type species of the genus) differ by the number of anterior chaetae on the manubrium (9–10+9–10 vs. 1–4+1–4), chaetae on ventral side of <abbrev xmlns:xlink="http://www.w3.org/1999/xlink" xlink:title="thoracic segments" id="ABBRID0EMFBI" xlink:type="simple">Th</abbrev>. III (present vs. absent), number of guard chaetae on labial palp (16 vs. 13–14), and number of sublobal hairs (three vs. two) on maxillary outer lobe. Minute chaeta placed at the middle of posterior side of dens, numerous postlabial chaetae, and absence of hypostomal chaeta H are unique to <italic><tp:taxon-name><tp:taxon-name-part taxon-name-part-type="genus" reg="Isotominella">I.</tp:taxon-name-part> <tp:taxon-name-part taxon-name-part-type="species" reg="laterochaeta">laterochaeta</tp:taxon-name-part></tp:taxon-name></italic> sp. nov. The two last characters are unknown for <italic><tp:taxon-name><tp:taxon-name-part taxon-name-part-type="genus" reg="Isotominella">I.</tp:taxon-name-part> <tp:taxon-name-part taxon-name-part-type="species" reg="geophila">geophila</tp:taxon-name-part></tp:taxon-name></italic>.</p><fig id="F12" position="float" orientation="portrait"><object-id xmlns:xlink="http://www.w3.org/1999/xlink" content-type="doi" xlink:type="simple">10.3897/zookeys.945.51860.figure60</object-id><object-id xmlns:xlink="http://www.w3.org/1999/xlink" content-type="arpha" xlink:type="simple">F2CD223E-4070-5E78-BA6A-D9BE9EF41692</object-id><label>Figure 60.</label><caption><p><italic><tp:taxon-name><tp:taxon-name-part taxon-name-part-type="genus" reg="Hemisotoma">Hemisotoma</tp:taxon-name-part> <tp:taxon-name-part taxon-name-part-type="species" reg="thermophila">thermophila</tp:taxon-name-part></tp:taxon-name></italic>, <abbrev xmlns:xlink="http://www.w3.org/1999/xlink" xlink:title="abdominal segments" id="ABBRID0EZGBI" xlink:type="simple">Abd</abbrev>. V–VI. Abbreviations: f foil chaeta, ss s-chaeta.</p></caption><graphic xmlns:xlink="http://www.w3.org/1999/xlink" xlink:href="zookeys-945-099-g012.jpg" position="float" orientation="portrait" xlink:type="simple" id="oo_428170.jpg"><uri content-type="original_file" xlink:type="simple">https://binary.pensoft.net/fig/428170</uri></graphic></fig></tp:treatment-sec></tp:taxon-treatment>
